# Supplementary material for: Dissecting the Repertoire of DNA-Binding Transcription Factors of the Archaeon Pyrococcus furiosus DSM 3638
Source: Life (Basel). 2018 Sep 21;8(4):40. doi: 10.3390/life8040040 (PMC6316755; doi:10.3390/life8040040)
Supplement: Supplementary file 1 [file life-08-00040-s001.zip]

Archive with 5 entries (4 files):
- supplement material/
- supplement material/FigureS1_regulatory_network.jpg
- supplement material/FigureS2_Pfuriosus_COGs.tif
- supplement material/Supplement table.xlsx
- supplement material/table S3.txt
