# Supplementary material for: Dissecting the Repertoire of DNA-Binding Transcription Factors of the Archaeon Pyrococcus furiosus DSM 3638
Source: Life (Basel). 2018 Sep 21;8(4):40. doi: 10.3390/life8040040 (PMC6316755; doi:10.3390/life8040040)
Supplement: Supplementary file 1 [file life-08-00040-s001.zip › supplement material/Supplement table.xlsx]

## Sheet: Table SI
Table SI. Assignation of superfamily domains for the collection of TFs. Proteins are grouped according their assignments in Superfamily and family annotations.
Entry name, Protein name, gene name. length size (in aminoacids), Superfamily assigment domain position, E-value, family assigment, E-value
Entry	Entry name	Protein names	Gene name	Length	Superfamily	Region	E-value	Family	E-value		Superfamily	Region	E-value	Family	E-value		Superfamily	Region	E-value	Family	E-value
Q8TH09	Q8TH09_PYRFU	DEXX-box atpase	PF0880	467	Winged helix DNA-binding domain	Region: 248-325	5.29e-09	Lrp/AsnC-like transcriptional regulator N-terminal domain	0.074		P-loop containing nucleoside triphosphate hydrolases	Region: 4-248	1.23e-37	Extended AAA-ATPase domain	0.019
Q8TH14	Q8TH14_PYRFU	DEXX-box atpase	PF0636	456	Winged helix DNA-binding domain	Region: 235-352	2e-09	Lrp/AsnC-like transcriptional regulator N-terminal domain	0.071		P-loop containing nucleoside triphosphate hydrolases	Region: 3-238	2.42e-36	Extended AAA-ATPase domain	0.01		Restriction endonuclease-like	Region: 337-397	3.49e-05	Hjc-like	0.071
Q8TH19	Q8TH19_PYRFU	DEXX-box atpase	PF0435	455	Winged helix DNA-binding domain	Region: 231-309	1.1e-08	Lrp/AsnC-like transcriptional regulator N-terminal domain	0.09		P-loop containing nucleoside triphosphate hydrolases	Region: 3-232	1.09e-34	Extended AAA-ATPase domain	0.0063		Restriction endonuclease-like	Region: 330-393	0.000133	MRR-like	0.097
Q8TZT6	Q8TZT6_PYRFU	Uncharacterized protein	PF1897	59	Winged helix DNA-binding domain	Region: 1-54	1.6e-10	Lrp/AsnC-like transcriptional regulator N-terminal domain	0.04
Q8U2U0	Q8U2U0_PYRFU	Transcriptional regulatory protein, asnC family	PF0739	266	Winged helix DNA-binding domain	Region: 63-120	1.34e-15	Lrp/AsnC-like transcriptional regulator N-terminal domain	0.0051		Pentein	Region: 150-187	0.0961	Amidinotransferase	0.051
Q8U3G3	Q8U3G3_PYRFU	Uncharacterized protein	PF0505	182	Winged helix DNA-binding domain	Region: 135-176	4.28e-06	Lrp/AsnC-like transcriptional regulator N-terminal domain	0.072
Q8U3H0	Q8U3H0_PYRFU	Uncharacterized protein	PF0497	70	Winged helix DNA-binding domain	Region: 5-52	1.32e-07	Lrp/AsnC-like transcriptional regulator N-terminal domain	0.045
Q8U448	Q8U448_PYRFU	Putative HTH transcription regulator	PF0247	309	Winged helix DNA-binding domain	Region: 157-203	2.55e-06	Lrp/AsnC-like transcriptional regulator N-terminal domain	0.014
Q8U4M7	REG1_PYRFU	Uncharacterized HTH-type transcriptional regulator PF0054	PF0054	155	Winged helix DNA-binding domain	Region: 4-63	1.63e-15	Lrp/AsnC-like transcriptional regulator N-terminal domain	0.0065		Dimeric alpha+beta barrel	Region: 66-149	4.96e-07	Lrp/AsnC-like transcriptional regulator C-terminal domain	0.0092
Q8TZE2	REG2_PYRFU	Uncharacterized HTH-type transcriptional regulator PF2053	PF2053	148	Winged helix DNA-binding domain	Region: 3-64	5.77e-12	Lrp/AsnC-like transcriptional regulator N-terminal domain	0.02		Dimeric alpha+beta barrel	Region: 65-141	1.52e-06	Lrp/AsnC-like transcriptional regulator C-terminal domain	0.012
Q8U1H7	REG3_PYRFU	Uncharacterized HTH-type transcriptional regulator PF1231	PF1231	148	Winged helix DNA-binding domain	Region: 1-62	8e-16	Lrp/AsnC-like transcriptional regulator N-terminal domain	0.004		Dimeric alpha+beta barrel	Region: 62-139	7.15e-17	Lrp/AsnC-like transcriptional regulator C-terminal domain	0.002
Q8U2H1	REG4_PYRFU	Uncharacterized HTH-type transcriptional regulator PF0864	PF0864	162	Winged helix DNA-binding domain	Region: 5-60	1.4e-13	Lrp/AsnC-like transcriptional regulator N-terminal domain	0.022		Dimeric alpha+beta barrel	Region: 90-148	0.0429	Lrp/AsnC-like transcriptional regulator C-terminal domain	0.0092
Q8U0P3	REG6_PYRFU	Uncharacterized HTH-type transcriptional regulator PF1543	PF1543	151	Winged helix DNA-binding domain	Region: 4-65	8.24e-18	Lrp/AsnC-like transcriptional regulator N-terminal domain	0.00031		Dimeric alpha+beta barrel	Region: 65-150	9.65e-24	Lrp/AsnC-like transcriptional regulator C-terminal domain	1.01e-05
P42180	REG7_PYRFU	HTH-type transcriptional regulator LrpA	lrpA PF1601	141	Winged helix DNA-binding domain	Region: 1-62	2.98e-19	Lrp/AsnC-like transcriptional regulator N-terminal domain	0.00014		Dimeric alpha+beta barrel	Region: 62-141	1.61e-16	Lrp/AsnC-like transcriptional regulator C-terminal domain	9.85e-06
Q8U067	REG8_PYRFU	Uncharacterized HTH-type transcriptional regulator PF1734	PF1734	148	Winged helix DNA-binding domain	Region: 2-63	6.43e-19	Lrp/AsnC-like transcriptional regulator N-terminal domain	0.0041		Dimeric alpha+beta barrel	Region: 63-145	7.51e-17	Lrp/AsnC-like transcriptional regulator C-terminal domain	0.0018
Q8U445	REG9_PYRFU	Uncharacterized HTH-type transcriptional regulator PF0250	PF0250	150	Winged helix DNA-binding domain	Region: 4-63	5.09e-11	Lrp/AsnC-like transcriptional regulator N-terminal domain	0.0041		Dimeric alpha+beta barrel	Region: 65-147	8.58e-19	Lrp/AsnC-like transcriptional regulator C-terminal domain	0.0025
Q8TH10	Q8TH10_PYRFU	DEXX-box atpase	PF0764	431	Winged helix DNA-binding domain	Region: 205-298	1.17e-07	MarR-like transcriptional regulators	0.04		P-loop containing nucleoside triphosphate hydrolases	Region: 4-221	5.52e-31	Extended AAA-ATPase domain	0.01		Restriction endonuclease-like	Region: 320-388	0.00147	MRR-like	0.074
Q8TH16	Q8TH16_PYRFU	DEXX-box atpase	PF0634	458	Winged helix DNA-binding domain	Region: 245-354	4.19e-11	MarR-like transcriptional regulators	0.076		P-loop containing nucleoside triphosphate hydrolases	Region: 5-244	6.08e-35	Extended AAA-ATPase domain	0.0086		Restriction endonuclease-like	Region: 339-435	7.64e-06	Hjc-like	0.063
Q8TH20	Q8TH20_PYRFU	DEXX-box atpase	PF0304	442	Winged helix DNA-binding domain	Region: 239-348	6.45e-08	MarR-like transcriptional regulators	0.066		P-loop containing nucleoside triphosphate hydrolases	Region: 1-240	2.57e-42	Extended AAA-ATPase domain	0.011		Restriction endonuclease-like	Region: 337-393	4.08e-06	MRR-like	0.06
Q8U0B2	Q8U0B2_PYRFU	Uncharacterized protein	PF1687	104	Winged helix DNA-binding domain	Region: 27-99	2.64e-05	MarR-like transcriptional regulators	0.089
Q8U1W6	Q8U1W6_PYRFU	Uncharacterized protein	PF1851	100	Winged helix DNA-binding domain	Region: 2-97	1.78e-20	MarR-like transcriptional regulators	1.91e-05
Q8U222	Q8U222_PYRFU	Uncharacterized protein	PF1029	282	Winged helix DNA-binding domain	Region: 197-278	7.97e-15	MarR-like transcriptional regulators	0.048
Q8U2W9	Q8U2W9_PYRFU	Uncharacterized protein	PF0709	68	Winged helix DNA-binding domain	Region: 2-67	1.74e-14	MarR-like transcriptional regulators	0.028
Q8U3H9	Q8U3H9_PYRFU	Bacterial autolysin-like protein	PF0487	333	Winged helix DNA-binding domain	Region: 260-327	6e-12	MarR-like transcriptional regulators	0.072
Q8U3W1	Q8U3W1_PYRFU	Putative HTH transcription regulator	PF0340	108	Winged helix DNA-binding domain	Region: 17-107	7.71e-09	MarR-like transcriptional regulators	0.058
Q8U4H5	Q8U4H5_PYRFU	Uncharacterized protein	PF0113	155	Winged helix DNA-binding domain	Region: 7-85	2.39e-11	MarR-like transcriptional regulators	0.054		Dimeric alpha+beta barrel	Region: 86-153	1.88e-08	Lrp/AsnC-like transcriptional regulator C-terminal domain	0.0041
Q8U262	RIFK_PYRFU	Riboflavin kinase (RFK) (EC 2.7.1.161) (CTP-dependent riboflavin kinase) (CTP:riboflavin 5'-phosphotransferase) (Flavokinase)	ribK PF0988	212	Winged helix DNA-binding domain	Region: 5-82	3.47e-13	MarR-like transcriptional regulators	0.031		Riboflavin kinase-like	Region: 90-210	1.41e-40	CTP-dependent riboflavin kinase-like	0.00021
Q8U261	SYFA_PYRFU	Phenylalanine--tRNA ligase alpha subunit (EC 6.1.1.20) (Phenylalanyl-tRNA synthetase alpha subunit) (PheRS)	pheS PF0989	499	Winged helix DNA-binding domain	Region: 3-75	8.68e-07	MarR-like transcriptional regulators	0.066		Winged helix DNA-binding domain	Region: 68-147	0.0219	MarR-like transcriptional regulators	0.054		Class II aaRS and biotin synthetases	Region: 224-496	1.96e-58	Class II aminoacyl-tRNA synthetase (aaRS)-like, catalytic domain	2.42e-05
Q9HGZ9	TRMBR_PYRFU	HTH-type sugar sensing transcriptional regulator TrmB	trmB PF1743	338	Winged helix DNA-binding domain	Region: 3-99	2.41e-08	TrmB-like	0.057		Phospholipase D/nuclease	Region: 110-245	1.41e-72	TrmB middle domain-like	2.57e-07		TrmB C-terminal domain-like	Region: 248-336	1.83e-25	TrmB C-terminal domain-like	3.05e-06
Q8U3H1	TMBL2_PYRFU	Putative HTH-type transcriptional regulator TrmBL2	trmBL2 PF0496	264	Winged helix DNA-binding domain	Region: 10-96	3.72e-07	TrmB-like	0.093		Phospholipase D/nuclease	Region: 140-262	1.57e-06	TrmB middle domain-like	0.031
Q8U4G4	TMBL1_PYRFU	HTH-type sugar sensing transcriptional regulator TrmBL1	trmBL1 PF0124	341	Winged helix DNA-binding domain	Region: 2-99	8.44e-09	TrmB-like	0.019		Phospholipase D/nuclease	Region: 113-156	0.0408	TrmB middle domain-like	0.0055		TrmB C-terminal domain-like	Region: 256-340	8.24e-21	TrmB C-terminal domain-like	0.0025
Q8U4M6	Q8U4M6_PYRFU	Putative HTH transcription regulator	PF0055	111	Winged helix DNA-binding domain	Region: 7-111	7.27e-16	TrmB-like	0.0071
Q8U340	Q8U340_PYRFU	Uncharacterized protein	PF0632	253	Winged helix DNA-binding domain	Region: 47-106	6.75e-05	TrmB-like	0.019		Restriction endonuclease-like	Region: 146-224	0.000109	Hjc-like	0.077
Q8U315	Q8U315_PYRFU	Uncharacterized protein	PF0661	264	Winged helix DNA-binding domain	Region: 5-97	1.09e-11	TrmB-like	0.022		Phospholipase D/nuclease	Region: 115-172	4.4e-06	Nuclease	0.062
Q8U123	Q8U123_PYRFU	Putative threonine synthase	PF1406	445	Winged helix DNA-binding domain	Region: 369-439	1.2e-15	TrmB-like	0.089		Tryptophan synthase beta subunit-like PLP-dependent enzymes	Region: 3-370	7.73e-83	Tryptophan synthase beta subunit-like PLP-dependent enzymes	4.73e-06
Q8TH15	Q8TH15_PYRFU	DEXX-box atpase	PF0635	449	Winged helix DNA-binding domain	Region: 239-300	8.94e-06	TrmB-like	0.058		P-loop containing nucleoside triphosphate hydrolases	Region: 2-240	1.17e-34	Extended AAA-ATPase domain	0.0055		Restriction endonuclease-like	Region: 334-439	2.57e-06	MRR-like	0.073
Q8U134	Q8U134_PYRFU	Uncharacterized protein	PF1395	217	PhoU-like	Region: 27-212	1.31e-10	PhoU-like	0.0075
Q8U229	Q8U229_PYRFU	Uncharacterized protein	PF1021	222	PhoU-like	Region: 26-219	3.03e-20	PhoU-like	0.0063
Q8U240	Q8U240_PYRFU	Phosphate ABC transporter, regulatory protein	PF1010	179	PhoU-like	Region: 1-178	1.47e-32	PhoU-like	0.00034
Q8U241	Q8U241_PYRFU	Uncharacterized protein	PF1009	197	PhoU-like	Region: 4-184	5.44e-18	PhoU-like	0.0071
Q8U4E1	Q8U4E1_PYRFU	Potassium channel related protein	PF0147	205	PhoU-like	Region: 6-121	1.57e-20	PhoU-like	4.85e-06		TrkA C-terminal domain-like	Region: 109-192	4.05e-21	TrkA C-terminal domain-like	1.26e-05
Q8U4E2	Q8U4E2_PYRFU	Potassium channel, putative	PF0146	196	PhoU-like	Region: 3-98	9.29e-17	PhoU-like	0.00038
	Q8U4E7_PYRFU	Uncharacterized protein	PF0141	305	PhoU-like	Region: 125-302	5.76e-17	PhoU-like	0.0082		AbrB/MazE/MraZ-like	Region: 12-53	0.000148	Kis/PemI addiction antidote	0.087		TrkA C-terminal domain-like	Region: 103-175	5.62e-19	TrkA C-terminal domain-like	0.00059
Q8U026	Q8U026_PYRFU	Inosine-5'-monophosphate dehydrogenase related protein I	PF1794	187	lambda repressor-like DNA-binding domains	Region: 11-60	5.36e-14	SinR domain-like	0.063		CBS-domain pair	Region: 67-184	2.02e-26	CBS-domain pair	0.0012
Q8U066	Q8U066_PYRFU	Uncharacterized protein	PF1735	237	lambda repressor-like DNA-binding domains	Region: 13-62	1.19e-05	SinR domain-like	0.056		PRTase-like	Region: 74-237	4.2e-32	Phosphoribosyltransferases (PRTases)	0.0031
Q8U143	Q8U143_PYRFU	Uncharacterized protein	PF1386	239	lambda repressor-like DNA-binding domains	Region: 23-75	5.38e-12	SinR domain-like	0.085		HprK N-terminal domain-like	Region: 113-222	2.75e-05	DRTGG domain	0.081
Q8U2M0	Q8U2M0_PYRFU	Uncharacterized protein	PF0813	76	AbrB/MazE/MraZ-like	Region: 1-62	6.54e-09	AbrB N-terminal domain-like	0.055
Q8U397	Q8U397_PYRFU	Uncharacterized protein	PF0573	75	AbrB/MazE/MraZ-like	Region: 1-57	8.02e-15	AbrB N-terminal domain-like	0.03
Q8TZE4	Q8TZE4_PYRFU	Transcriptional regulator (Arsr family)	PF2051	132	Winged helix DNA-binding domain	Region: 40-120	2.04e-21	ArsR-like transcriptional regulators	0.035
Q8U1Y2	Q8U1Y2_PYRFU	Uncharacterized protein	PF1072	137	Winged helix DNA-binding domain	Region: 48-120	2.5e-18	ArsR-like transcriptional regulators	0.035
Q8U4R6	Q8U4R6_PYRFU	Uncharacterized protein	PF0007	495	Winged helix DNA-binding domain	Region: 277-382	1.18e-09	ArsR-like transcriptional regulators	0.079		P-loop containing nucleoside triphosphate hydrolases	Region: 1-260	3.22e-34	Extended AAA-ATPase domain	0.0048		Restriction endonuclease-like	Region: 413-492	2.68e-10	MRR-like	0.017
Q8U0C3	Q8U0C3_PYRFU	Biotin operon repressor/biotin--[acetyl CoA carboxylase] ligase	PF1676	245	Winged helix DNA-binding domain	Region: 7-60	3.28e-11	Biotin repressor-like	0.033		Class II aaRS and biotin synthetases	Region: 69-240	1.99e-37	Biotin holoenzyme synthetase	9.79e-05
Q8TH06	Q8TH06_PYRFU	DEXX-box atpase	PF1321	468	Winged helix DNA-binding domain	Region: 290-336	6.83e-05	Biotin repressor-like	0.039		P-loop containing nucleoside triphosphate hydrolases	Region: 49-223	3.08e-19	Extended AAA-ATPase domain	0.054
E7FI05	E7FI05_PYRFU	Transcriptional regulatory protein, arsR family	PF0230	192	Winged helix DNA-binding domain	Region: 5-166	8.67e-34	Hypothetical protein PH1932	4.33e-07
Q8U462	Q8U462_PYRFU	Transcription regulatory protein, arsR family	PF0232	187	Winged helix DNA-binding domain	Region: 4-122	1.67e-26	Hypothetical protein PH1932	0.003
Q8U326	Q8U326_PYRFU	Uncharacterized protein	PF0649	155	Winged helix DNA-binding domain	Region: 2-134	2.14e-19	DNA-binding protein Mj223	0.017
Q8U432	Q8U432_PYRFU	Uncharacterized protein	PF0263	172	Winged helix DNA-binding domain	Region: 3-143	1.67e-20	DNA-binding protein Mj223	0.0034
Q8U0V5	Q8U0V5_PYRFU	Uncharacterized protein	PF1476	159	Winged helix DNA-binding domain	Region: 60-157	4.4e-21	PadR-like	0.012
Q8U386	Q8U386_PYRFU	Uncharacterized protein	PF0584	161	Winged helix DNA-binding domain	Region: 10-138	8.53e-27	PadR-like	0.018
Q8U0J1	Q8U0J1_PYRFU	Uncharacterized protein	PF1596	122	Winged helix DNA-binding domain	Region: 17-116	2.32e-16	Penicillinase repressor	0.044
Q8U331	Q8U331_PYRFU	Uncharacterized protein	PF0644	220	Winged helix DNA-binding domain	Region: 152-216	7.98e-11	Penicillinase repressor	0.053
Q8U1M7	Q8U1M7_PYRFU	Uncharacterized protein	PF1179	67	Winged helix DNA-binding domain	Region: 11-55	1.66e-06	Iron-dependent repressor protein	0.056
Q8U2I3	Q8U2I3_PYRFU	Iron-dependent repressor	PF0851	133	Winged helix DNA-binding domain	Region: 1-74	1.56e-11	Iron-dependent repressor protein	0.06		Region: 51-119		Iron-dependent repressor protein, dimerization domain	2.22e-18	Iron-dependent repressor protein, dimerization domain	0.0022
Q8U030	Q8U030_PYRFU	Transcriptional regulatory protein arsR family	PF1790	202	Winged helix DNA-binding domain	Region: 1-186	1.63e-33	PF1790-like	3.23e-08
Q8U4J2	Q8U4J2_PYRFU	Uncharacterized protein	PF0095	232	Winged helix DNA-binding domain	Region: 4-147	6.62e-14	PF1790-like	0.02		Region: 150-203		Winged helix DNA-binding domain	3.72e-07	Transcription factor E/IIe-alpha, N-terminal domain	0.059
Q8U2Z1	Q8U2Z1_PYRFU	Transcription initiation factor IIB chain b homolog	PF0687	283	Zinc beta-ribbon	Region: 11-59	4.25e-11	Transcriptional factor domain	0.0082		Region: 91-182		Cyclin-like	8.75e-22	Transcription factor IIB (TFIIB), core domain	0.00011	Region: 190-278		Cyclin-like	1.63e-28	Transcription factor IIB (TFIIB), core domain	6.83e-05
P61998	TF2B_PYRFU	Transcription initiation factor IIB (TFIIB)	tfb PF1377	300	Zinc beta-ribbon	Region: 3-50	7.23e-18	Transcriptional factor domain	0.00023		Region: 108-199		Cyclin-like	7.94e-28	Transcription factor IIB (TFIIB), core domain	6.26e-06	Region: 206-298		Cyclin-like	1.16e-30	Transcription factor IIB (TFIIB), core domain	6.88e-06
Q8TZV1	ALBA_PYRFU	DNA/RNA-binding protein Alba	albA PF1881	93	AlbA-like	Region: 5-91	1.44e-27	DNA-binding protein AlbA	0.00012
Q8U2G8	Q8U2G8_PYRFU	Uncharacterized protein	PF0867	103	Winged helix DNA-binding domain	Region: 22-68	4.84e-05	C-terminal fragment of elongation factor SelB	0.052
P56218	MAP2_PYRFU	Methionine aminopeptidase (MAP) (MetAP) (EC 3.4.11.18) (Peptidase M)	map PF0541	295	Creatinase/aminopeptidase	Region: 3-198,270-294	1.44e-66	Creatinase/aminopeptidase	4e-09		Region: 195-271		Winged helix DNA-binding domain	6.94e-19	Methionine aminopeptidase, insert domain	1.55e-05
Q8TZH1	Q8TZH1_PYRFU	DNA invertase	PF2023	215	Putative DNA-binding domain	Region: 12-62	8.24e-12	DNA-binding N-terminal domain of transcription activators	0.063		Region: 69-197		Resolvase-like	2.62e-22	gamma,delta resolvase, catalytic domain	0.0024
Q8U3D3	Y535_PYRFU	Putative transcriptional regulatory protein PF0535	PF0535	142	DNA-binding protein Tfx	Region: 15-107	7.19e-24	DNA-binding protein Tfx	0.00068
Q8U402	Q8U402_PYRFU	Uncharacterized protein	PF0297	140	Winged helix DNA-binding domain	Region: 56-132	2.47e-08	FtsK C-terminal domain-like	0.088
Q8U1L2	Q8U1L2_PYRFU	Transcriptional regulator (Furr family)	PF1194	127	Winged helix DNA-binding domain	Region: 4-115	6.57e-22	FUR-like	0.013
Q8TZX4	Y1851_PYRFU	Putative HTH-type transcriptional regulatory protein PF1851	PF1851	315	Restriction endonuclease-like	Region: 12-74	0.0121	Hjc-like	0.04		Region: 127-182		lambda repressor-like DNA-binding domains	1.36e-13	SinR domain-like	0.062
Q8U2Y7	Q8U2Y7_PYRFU	Uncharacterized protein	PF0691	128	lambda repressor-like DNA-binding domains	Region: 14-53	1.57e-07	NE1354	0.031
Q8U362	Q8U362_PYRFU	Uncharacterized protein	PF0610	97	Winged helix DNA-binding domain	Region: 2-96	2.69e-35	PF0610-like	5.09e-06
Q8U1U2	Q8U1U2_PYRFU	Uncharacterized protein	PF1113	217	Winged helix DNA-binding domain	Region: 42-99	1.98e-11	PH0730 N-terminal domain-like	0.00044		Region: 102-207		GAD domain-like	1.18e-36	PH0730 C-terminal domain-like	1.04e-05
Q8U3F6	Q8U3F6_PYRFU	Uncharacterized protein	PF0512	174	lambda repressor-like DNA-binding domains	Region: 78-141	4.02e-09	Probable transcriptional regulator VC1968, N-terminal domain	0.079
Q8U3U1	Q8U3U1_PYRFU	Tyrosine-protein kinase	PF0364	311	Winged helix DNA-binding domain	Region: 8-94	1.09e-24	Rio2 serine protein kinase N-terminal domain	0.022		Region: 103-273		Protein kinase-like (PK-like)	1.75e-25	RIO1-like kinases	0.002
Q8TZH3	Q8TZH3_PYRFU	Uncharacterized protein	PF2021	188	Winged helix DNA-binding domain	Region: 3-78	2.2e-14	ScpB/YpuH-like	0.082		Region: 84-152		Winged helix DNA-binding domain	1.53e-16	ScpB/YpuH-like	0.011
Q8TZK6	Q8TZK6_PYRFU	Uncharacterized protein	PF1985	167	Putative DNA-binding domain	Region: 8-59	6.41e-12	Terminase gpNU1 subunit domain	0.047		Region: 62-120		Resolvase-like	3.4e-09	gamma,delta resolvase, catalytic domain	0.0061
Q8U3H5	TFE_PYRFU	Transcription factor E (TFE) (TFIIE subunit alpha homolog) (Transcription initiation factor TFIIE)	tfe PF0491	195	Winged helix DNA-binding domain	Region: 6-88	3.18e-25	Transcription factor E/IIe-alpha, N-terminal domain	0.0022		Region: 98-168		Rad50 coiled-coil Zn hook	0.00536	Rad50 coiled-coil Zn hook	0.011
Q8U352	Y620_PYRFU	UPF0251 protein PF0620	PF0620	108	Sigma3 and sigma4 domains of RNA polymerase sigma factors	Region: 41-88	1.25e-08	Sigma4 domain	0.054
Q8TZD3	Q8TZD3_PYRFU	Uncharacterized protein	PF2062	94	Winged helix DNA-binding domain	Region: 34-91	4.97e-11	Transcriptional regulator IclR, N-terminal domain	0.066
P62000	TBP_PYRFU	TATA-box-binding protein	PF1295	191	TATA-box binding protein-like	Region: 4-96	1.57e-27	TATA-box binding protein (TBP), C-terminal domain	4.02e-06		Region: 97-182		TATA-box binding protein-like	4.24e-29	TATA-box binding protein (TBP), C-terminal domain	3.83e-06

## Sheet: Table SII
Table SII. Complete collection of TFs and target genes compiled and identified in Pyrococcus furiosus DSM 3638
The information summarized in this table includes the TF identifier in P. furiosus, the accession number from GenBank; function identified; target gene (TG); COG category, COG number, and COG description; operon organization (gene order, number of operons, and operon prediction according ProOpDB server); regulatory effect (negative or positive); associated database; DNA-binding site (start and en…
TF	Protein ID	Protein function	TG	Protein ID	Protein function	COG_Category	COG_Number	COG_Description	Gene_Order	Operon_Number	Operon Prediction (ProOpDB)	Regulatory effect	Database	DNA-binding site	Start	End	Comments	References associated
PF1743	18978115	hypothetical protein. TF	PF1739	18978111	trehalose/maltose binding protein	G	COG1653	Carbohydrate transport and metabolism	1	860			Regtransbase
PF1743	18978115	hypothetical protein. TF	PF1740	18978112	trehalose/maltose transport inner membrane protein	G	COG1175	Carbohydrate transport and metabolism	2	860			Regtransbase
PF1743	18978115	hypothetical protein. TF	PF1741	18978113	trehalose/maltose transport inner membrane protein	G	COG0395	Carbohydrate transport and metabolism	3	860			Regtransbase
PF1743	18978115	hypothetical protein. TF	PF1742	18978114	putative trehalose synthase	M	COG0438	Cell wall/membrane biogenesis	4	860			Regtransbase
PF1743	18978115	hypothetical protein. TF	PF1743	18978115	hypothetical protein	K	COG1378	Transcription	5	860			Regtransbase
PF1743	18978115	hypothetical protein. TF	PF1744	18978116	trehalose/maltose transport ATP-hydrolyzing	G	COG3839	Carbohydrate transport and metabolism	6	860			Regtransbase
PF1743	18978115	hypothetical protein. TF	PF1745	18978117	Uncharacterized protein	G	COG2407	Carbohydrate transport and metabolism	7	860	Operon Prediction (ProOpDB)
PF1743	18978115	hypothetical protein. TF	PF1746	18978118	Uncharacterized protein	G	COG3408	Carbohydrate transport and metabolism	8	860	Operon Prediction (ProOpDB)
PF1743	18978115	hypothetical protein. TF	PF1747	18978119	Uncharacterized protein	G	COG2152	Carbohydrate transport and metabolism	9	860	Operon Prediction (ProOpDB)
PF1743	18978115	hypothetical protein. TF	PF1748	18978120	Putative sulfate transport system permease protein, ABC transporter	P	COG1178	Inorganic ion transport and metabolism	10	860	Operon Prediction (ProOpDB)
PF1743	18978115	hypothetical protein. TF	PF1749	18978121	Putative sulfate transport integral membrane protein	P	COG1178	Inorganic ion transport and metabolism	11	860	Operon Prediction (ProOpDB)
PF1743	18978115	hypothetical protein. TF	PF1750	18978122	Putative sugar-binding transport ATP-binding protein	G	COG3839	Carbohydrate transport and metabolism	12	860	Operon Prediction (ProOpDB)
PF1743	18978115	hypothetical protein. TF	PF1782	18978154	Uncharacterized protein	O	COG4346	Posttranslational modification, protein turnover, chaperones	3	874	Operon Prediction (ProOpDB)
PF1743	18978115	hypothetical protein. TF	PF1783	18978155	Molybdenum cofactor biosynthesis protein	H	COG0303	Coenzyme transport and metabolism	2	874	Operon Prediction (ProOpDB)
PF1743	18978115	hypothetical protein. TF	PF1784	18978156	ADP-specific phosphofructokinase	G	COG4809	Carbohydrate transport and metabolism	1	874			Regtransbase
PF1743	18978115	hypothetical protein. TF	PF1933	18978305	putative sugar transport ATP-hydrolyzing	G	COG3839	Carbohydrate transport and metabolism	8	952			Regtransbase
PF1743	18978115	hypothetical protein. TF	PF1934	18978306	hypothetical protein	G	COG1449	Carbohydrate transport and metabolism	7	952			Regtransbase
PF1743	18978115	hypothetical protein. TF	PF1935	18978307	amylopullulanase	G	COG1449	Carbohydrate transport and metabolism	6	952			Regtransbase
PF1743	18978115	hypothetical protein. TF	PF1936	18978308	putative malg-like sugar transport inner membrane protein	G	COG3833	Carbohydrate transport and metabolism	5	952			Regtransbase
PF1743	18978115	hypothetical protein. TF	PF1937	18978309	putative malf-like sugar transport inner membrane protein	G	COG1175	Carbohydrate transport and metabolism	4	952			Regtransbase
PF1743	18978115	hypothetical protein. TF	PF1938	18978310	putative malE-like sugar binding protein	G	COG2182	Carbohydrate transport and metabolism	3	952			Regtransbase
PF1743	18978115	hypothetical protein. TF	PF1939	18978311	Neopullulanase (Alpha-amylase II)	G	COG0366	Carbohydrate transport and metabolism	2	952	Operon Prediction (ProOpDB)
PF1743	18978115	hypothetical protein. TF	PF1939.1n	33359583	Uncharacterized protein				1	952	Operon Prediction (ProOpDB)
PF1743	18978115	hypothetical protein. TF	PF1940	18978312	Uncharacterized protein	J	COG1374	Translation	4	953	Operon Prediction (ProOpDB)
PF1743	18978115	hypothetical protein. TF	PF1940.1n	33359584	Hypothetical protein				3	953	Operon Prediction (ProOpDB)
PF1743	18978115	hypothetical protein. TF	PF1941	18978313	Dihydropteroate synthase	H	COG0294	Coenzyme transport and metabolism	2	953	Operon Prediction (ProOpDB)
PF1743	18978115	hypothetical protein. TF	PF1942	18978314	Uncharacterized protein	R	COG0618	General function prediction only	1	953	Operon Prediction (ProOpDB)		Regtransbase
PF1601	18977973	AsnC family transcriptional regulator	PF1601	18977973	AsnC family transcriptional regulator	K	COG1522	Transcription	1	803			Regtransbase
PF1295	18977667	transcription factor	PF1602	18977974	glutamate dehydrogenase	E	COG0334	Amino acid transport and metabolism	1	804			Regtransbase
PF0124	18976496	TrmBL1. Repressor of the maltodextrin transport gene cluster	PF0043	18976415	Phosphoenolpyruvate synthetase;	G	COG0574	Carbohydrate transport and metabolism	1	21							Glycolitic_regulon	van de Werken HJ, et al. 2006. FEMS Microbiol Lett. 260:69-76
PF0124	18976496	TrmBL1. Repressor of the maltodextrin transport gene cluster	PF0073	18976445	ß-glucosidase;	G	COG2723	Carbohydrate transport and metabolism	1	33							Glycolitic_regulon	van de Werken HJ, et al. 2006. FEMS Microbiol Lett. 260:69-76
PF0124	18976496	TrmBL1. Repressor of the maltodextrin transport gene cluster	PF0074	18976446	short chain alcohol dehydrogenase;	R	COG4221	General function prediction only	1	34							Glycolitic_regulon	van de Werken HJ, et al. 2006. FEMS Microbiol Lett. 260:69-76
PF0124	18976496	TrmBL1. Repressor of the maltodextrin transport gene cluster	PF0075	18976447	Alcohol dehydrogenase	C	COG1454	Energy production and conversion	2	34	Operon Prediction (ProOpDB)
PF0124	18976496	TrmBL1. Repressor of the maltodextrin transport gene cluster	PF0076	18976448	Endo-beta-1,3-glucanase	G	COG2273	Carbohydrate transport and metabolism	3	34	Operon Prediction (ProOpDB)
PF0124	18976496	TrmBL1. Repressor of the maltodextrin transport gene cluster	PF0077	18976449	Biotin operon repressor/biotin--[acetyl CoA carboxylase] ligase	H	COG0340	Coenzyme transport and metabolism	4	34	Operon Prediction (ProOpDB)
PF0124	18976496	TrmBL1. Repressor of the maltodextrin transport gene cluster	PF0121	18976493	Aromatic aminotransferase;	K	COG1167	Transcription	1	52							Glycolitic_regulon	van de Werken HJ, et al. 2006. FEMS Microbiol Lett. 260:69-76; van de Werken HJ, et al. 2006. FEMS Microbiol Lett. 260:69-76
PF0124	18976496	TrmBL1. Repressor of the maltodextrin transport gene cluster	PF0124	18976496	hypothetical protein	K	COG1378	Transcription	1	54			Regtransbase
PF0124	18976496	TrmBL1. Repressor of the maltodextrin transport gene cluster	PF0132	33359454	hypothetical protein putative isomaltase	S	COG4697	Function unknown	1	64		Repressor						Reichelt R, et al. 2016. BMC Genomics.17:40
PF0124	18976496	TrmBL1. Repressor of the maltodextrin transport gene cluster	PF0133	33359455	hypothetical protein	S	COG2029	Function unknown	2	64		Repressor						Reichelt R, et al. 2016. BMC Genomics.17:40
PF0124	18976496	TrmBL1. Repressor of the maltodextrin transport gene cluster	PF0191	18976563	Oligopeptide transport system permease protein	E	COG0601	Amino acid transport and metabolism	1	92	Operon Prediction (ProOpDB)
PF0124	18976496	TrmBL1. Repressor of the maltodextrin transport gene cluster	PF0192	18976564	Oligopeptide transport system permease protein appc	E	COG1173	Amino acid transport and metabolism	2	92	Operon Prediction (ProOpDB)
PF0124	18976496	TrmBL1. Repressor of the maltodextrin transport gene cluster	PF0193	18976565	Putative ABC transport ATP binding protein	E	COG0444	Amino acid transport and metabolism	3	92	Operon Prediction (ProOpDB)
PF0124	18976496	TrmBL1. Repressor of the maltodextrin transport gene cluster	PF0194	18976566	Dipeptide ABC transporter, ATP-binding protein	E	COG4608	Amino acid transport and metabolism	4	92	Operon Prediction (ProOpDB)
PF0124	18976496	TrmBL1. Repressor of the maltodextrin transport gene cluster	PF0195	18976567	Uncharacterized protein	S		Function unknown	5	92	Operon Prediction (ProOpDB)
PF0124	18976496	TrmBL1. Repressor of the maltodextrin transport gene cluster	PF0196	18976568	glucose-6-phosphate isomerase	G	COG2140	Carbohydrate transport and metabolism	6	92		Repressor					Glycolitic_regulon	Reichelt R, et al. 2016. BMC Genomics.17:40; van de Werken HJ, et al. 2006. FEMS Microbiol Lett. 260:69-76
PF0124	18976496	TrmBL1. Repressor of the maltodextrin transport gene cluster	PF0212	18976584	DNA polymerase;	L	COG0417	Replication, recombination and repair	1	98							Glycolitic_regulon	van de Werken HJ, et al. 2006. FEMS Microbiol Lett. 260:69-76
PF0124	18976496	TrmBL1. Repressor of the maltodextrin transport gene cluster	PF0214	18976586	N-type ATP pyrophosphatase	R	COG1365	General function prediction only	3	100	Operon Prediction (ProOpDB)
PF0124	18976496	TrmBL1. Repressor of the maltodextrin transport gene cluster	PF0215	18976587	Enolase;PF1188, Pyruvate kinase;	G	COG0148	Carbohydrate transport and metabolism	2	100							Glycolitic_regulon	van de Werken HJ, et al. 2006. FEMS Microbiol Lett. 260:69-76
PF0124	18976496	TrmBL1. Repressor of the maltodextrin transport gene cluster	PF0216	18976588	Maf-like protein PF0216	D	COG0424	Cell cycle control, mitosis and meiosis	1	100	Operon Prediction (ProOpDB)
PF0124	18976496	TrmBL1. Repressor of the maltodextrin transport gene cluster	PF0272	18976644	alpha-amylase	G	COG1449	Carbohydrate transport and metabolism	1	130		Repressor						Reichelt R, et al. 2016. BMC Genomics.17:40
PF0124	18976496	TrmBL1. Repressor of the maltodextrin transport gene cluster	PF0287	18976659	pyrolysin	O	COG1404	Posttranslational modification, protein turnover, chaperones	1	138		Activator					Glycolitic_regulon	Reichelt R, et al. 2016. BMC Genomics.17:40; van de Werken HJ, et al. 2006. FEMS Microbiol Lett. 260:69-76
PF0124	18976496	TrmBL1. Repressor of the maltodextrin transport gene cluster	PF_s008		small nucleolar RNA				4	151	Operon Prediction (ProOpDB)
PF0124	18976496	TrmBL1. Repressor of the maltodextrin transport gene cluster	PF0312	18976684	ADP-specific phosphofructokinase	G	COG4809	Carbohydrate transport and metabolism	5	151			Regtransbase				Glycolitic_regulon	van de Werken HJ, et al. 2006. FEMS Microbiol Lett. 260:69-76
PF0124	18976496	TrmBL1. Repressor of the maltodextrin transport gene cluster	PF0313	18976685	Signal sequence peptidase I	U	COG0681	Intracellular trafficking and secretion	3	151	Operon Prediction (ProOpDB)
PF0124	18976496	TrmBL1. Repressor of the maltodextrin transport gene cluster	PF0314	18976686	Uncharacterized protein				2	151	Operon Prediction (ProOpDB)
PF0124	18976496	TrmBL1. Repressor of the maltodextrin transport gene cluster	PF0315	33359467	Uncharacterized protein	S	COG1772	Function unknown	1	151	Operon Prediction (ProOpDB)
PF0124	18976496	TrmBL1. Repressor of the maltodextrin transport gene cluster	PF0463	18976835	Hydrolase related to 2-haloalkanoic acid dehalogenase	R	COG1011	General function prediction only	5	222	Operon Prediction (ProOpDB)
PF0124	18976496	TrmBL1. Repressor of the maltodextrin transport gene cluster	PF0464	18976836	glyceraldehyde-3-phosphate: ferredoxin oxidoreductase	C	COG2414	Energy production and conversion	4	222		Repressor					Glycolitic_regulon	Reichelt R, et al. 2016. BMC Genomics.17:40; van de Werken HJ, et al. 2006. FEMS Microbiol Lett. 260:69-76
PF0124	18976496	TrmBL1. Repressor of the maltodextrin transport gene cluster	PF0465	18976837	Putative glycosyl transferase	M	COG1215	Cell wall/membrane biogenesis	3	222	Operon Prediction (ProOpDB)
PF0124	18976496	TrmBL1. Repressor of the maltodextrin transport gene cluster	PF0466	18976838	Uncharacterized protein	R		General function prediction only	2	222	Operon Prediction (ProOpDB)
PF0124	18976496	TrmBL1. Repressor of the maltodextrin transport gene cluster	PF0467	18976839	ATP-dependent protease LA (Lon)	OL	COG1067	Posttranslational modification, protein turnover, chaperones	1	222	Operon Prediction (ProOpDB)
PF0124	18976496	TrmBL1. Repressor of the maltodextrin transport gene cluster	PF0477	18976849	alpha-amylase cytoplasmatic	G	COG0366	Carbohydrate transport and metabolism	1	228		Activator						Reichelt R, et al. 2016. BMC Genomics.17:40
PF0124	18976496	TrmBL1. Repressor of the maltodextrin transport gene cluster	PF0478	18976850	alpha-amylase	G	COG0366	Carbohydrate transport and metabolism	1	229		Repressor						Reichelt R, et al. 2016. BMC Genomics.17:40
PF0124	18976496	TrmBL1. Repressor of the maltodextrin transport gene cluster	PF0497	18976869	Uncharacterized protein	K	COG1414	Transcription	9	241	Operon Prediction (ProOpDB)
PF0124	18976496	TrmBL1. Repressor of the maltodextrin transport gene cluster	PF0498	18976870	Uncharacterized protein	R	COG1645	General function prediction only	8	241	Operon Prediction (ProOpDB)
PF0124	18976496	TrmBL1. Repressor of the maltodextrin transport gene cluster	PF0499	18976871	Metal-binding protein	E	COG0010	Amino acid transport and metabolism	7	241	Operon Prediction (ProOpDB)
PF0124	18976496	TrmBL1. Repressor of the maltodextrin transport gene cluster	PF0500	18976872	tRNA(Phe) (4-demethylwyosine(37)-C(7)) aminocarboxypropyltransferase (EC 2.5.1.114) (tRNA wyosine derivatives biosynthesis protein Taw2)	J	COG2520	Translation	6	241	Operon Prediction (ProOpDB)
PF0124	18976496	TrmBL1. Repressor of the maltodextrin transport gene cluster	PF0501	18976873	Nucleoside-triphosphatase THEP1 (NTPase THEP1) (EC 3.6.1.15) (Nucleoside triphosphate phosphohydrolase)	F	COG1618	Nucleotide transport and metabolism	5	241	Operon Prediction (ProOpDB)
PF0124	18976496	TrmBL1. Repressor of the maltodextrin transport gene cluster	PF0502	18976874	Iron(III) dicitrate transport system permease protein fece	P	COG1120	Inorganic ion transport and metabolism	4	241	Operon Prediction (ProOpDB)
PF0124	18976496	TrmBL1. Repressor of the maltodextrin transport gene cluster	PF0503	18976875	Putative iron ABC transporter	P	COG0609	Inorganic ion transport and metabolism	3	241	Operon Prediction (ProOpDB)
PF0124	18976496	TrmBL1. Repressor of the maltodextrin transport gene cluster	PF0504	18976876	tRNA(Met) cytidine acetyltransferase TmcA (EC 2.3.1.193)	R	COG1444	General function prediction only	2	241	Operon Prediction (ProOpDB)
PF0124	18976496	TrmBL1. Repressor of the maltodextrin transport gene cluster	PF0505	18976877	hypothetical protein predicted DNA binding protein	K		Transcription	1	241		Activator						Reichelt R, et al. 2016. BMC Genomics.17:40
PF0124	18976496	TrmBL1. Repressor of the maltodextrin transport gene cluster	PF0588	18976960	phospho-sugar mutase	G	COG1109	Carbohydrate transport and metabolism	3	287		Repressor						Reichelt R, et al. 2016. BMC Genomics.17:40
PF0124	18976496	TrmBL1. Repressor of the maltodextrin transport gene cluster	PF0589	18976961	Mannose-6-phosphate isomerase/mannose-1-phosphate guanylyl transferase	M	COG0836	Cell wall/membrane biogenesis	2	287	Operon Prediction (ProOpDB)
PF0124	18976496	TrmBL1. Repressor of the maltodextrin transport gene cluster	PF0590	33359488	Mannosyl-3-phosphoglycerate phosphatase (MPGP) (EC 3.1.3.70)	R	COG3769	General function prediction only	1	287	Operon Prediction (ProOpDB)
PF0124	18976496	TrmBL1. Repressor of the maltodextrin transport gene cluster	PF0592	18976964	ATP-dependent RNA helicase, putative	R	COG1205	General function prediction only	3	289	Operon Prediction (ProOpDB)
PF0124	18976496	TrmBL1. Repressor of the maltodextrin transport gene cluster	PF0593	18976965	UPF0282 protein PF0593	R	COG2248	General function prediction only	2	289	Operon Prediction (ProOpDB)
PF0124	18976496	TrmBL1. Repressor of the maltodextrin transport gene cluster	PF0594	18976966	Ornithine carbamoyltransferase;	E	COG0078	Amino acid transport and metabolism	1	289							Glycolitic_regulon	van de Werken HJ, et al. 2006. FEMS Microbiol Lett. 260:69-76
PF0124	18976496	TrmBL1. Repressor of the maltodextrin transport gene cluster	PF0733	18977105	Putative ABC transporter (ATP-binding protein)	V	COG1131	Defense mechanisms	3	375	Operon Prediction (ProOpDB)
PF0124	18976496	TrmBL1. Repressor of the maltodextrin transport gene cluster	PF0734	18977106	Uncharacterized protein				2	375	Operon Prediction (ProOpDB)
PF0124	18976496	TrmBL1. Repressor of the maltodextrin transport gene cluster	PF0735	18977107	hypothetical protein	R	COG0535	General function prediction only	1	375		Activator						Reichelt R, et al. 2016. BMC Genomics.17:40
PF0124	18976496	TrmBL1. Repressor of the maltodextrin transport gene cluster	PF0736	18977108	hypothetical protein				1	376		Activator						Reichelt R, et al. 2016. BMC Genomics.17:40
PF0124	18976496	TrmBL1. Repressor of the maltodextrin transport gene cluster	PF_s016		small nucleolar RNA				4	429	Operon Prediction (ProOpDB)
PF0124	18976496	TrmBL1. Repressor of the maltodextrin transport gene cluster	PF0825	18977197	Prolyl endopeptidase;	E	COG1505	Amino acid transport and metabolism	8	429	Operon Prediction (ProOpDB)						Glycolitic_regulon	van de Werken HJ, et al. 2006. FEMS Microbiol Lett. 260:69-76
PF0124	18976496	TrmBL1. Repressor of the maltodextrin transport gene cluster	PF0826	18977198	Putative transport membrane protein	G	COG0477	Carbohydrate transport and metabolism	7	429	Operon Prediction (ProOpDB)
PF0124	18976496	TrmBL1. Repressor of the maltodextrin transport gene cluster	PF0827	18977199	23S rRNA (uracil(747)-C(5))-methyltransferase (EC 2.1.1.189) (23S rRNA(m5U747)-methyltransferase)	J	COG2265	Translation	6	429	Operon Prediction (ProOpDB)
PF0124	18976496	TrmBL1. Repressor of the maltodextrin transport gene cluster	PF0828	18977200	N-type ATP pyrophosphatase superfamily	R	COG2102	General function prediction only	5	429	Operon Prediction (ProOpDB)
PF0124	18976496	TrmBL1. Repressor of the maltodextrin transport gene cluster	PF0829	33359513	Uncharacterized protein	R	COG4049	General function prediction only	3	429	Operon Prediction (ProOpDB)
PF0124	18976496	TrmBL1. Repressor of the maltodextrin transport gene cluster	PF0830	18977202	Uncharacterized protein	O	COG1585	Posttranslational modification, protein turnover, chaperones	2	429	Operon Prediction (ProOpDB)
PF0124	18976496	TrmBL1. Repressor of the maltodextrin transport gene cluster	PF0831	18977203	Uncharacterized protein	S	COG3503	Function unknown	1	429	Operon Prediction (ProOpDB)
PF0124	18976496	TrmBL1. Repressor of the maltodextrin transport gene cluster	PF0852	18977224	Uncharacterized protein	F	COG2252	Nucleotide transport and metabolism	2	444	Operon Prediction (ProOpDB)
PF0124	18976496	TrmBL1. Repressor of the maltodextrin transport gene cluster	PF0853	18977225	5'-methylthioadenosine phosphorylase - downstream	F	COG0005	Nucleotide transport and metabolism	1	444		Repressor						Reichelt R, et al. 2016. BMC Genomics.17:40
PF0124	18976496	TrmBL1. Repressor of the maltodextrin transport gene cluster	PF0874	18977246	membrane dipeptidase	E	COG2355	Amino acid transport and metabolism	1	457		Repressor						Reichelt R, et al. 2016. BMC Genomics.17:40
PF0124	18976496	TrmBL1. Repressor of the maltodextrin transport gene cluster	PF0875	18977247	hypothetical protein	R	COG2521	General function prediction only	2	457		Repressor						Reichelt R, et al. 2016. BMC Genomics.17:40
PF0124	18976496	TrmBL1. Repressor of the maltodextrin transport gene cluster	PF0965	18977337	pyruvate-ferredoxin oxidoreductase subunit beta	C	COG1013	Energy production and conversion	7	511		Repressor						Reichelt R, et al. 2016. BMC Genomics.17:40
PF0124	18976496	TrmBL1. Repressor of the maltodextrin transport gene cluster	PF0966	18977338	pyruvate-ferredoxin oxidoreductase subunit alpha	C	COG0674	Energy production and conversion	6	511		Repressor						Reichelt R, et al. 2016. BMC Genomics.17:40
PF0124	18976496	TrmBL1. Repressor of the maltodextrin transport gene cluster	PF0967	18977339	pyruvate-ferredoxin oxidoreductase subunit delta	C	COG1144	Energy production and conversion	5	511		Repressor						Reichelt R, et al. 2016. BMC Genomics.17:40
PF0124	18976496	TrmBL1. Repressor of the maltodextrin transport gene cluster	PF0968	18977340	Ketoisovalerate oxidoreductase subunit VorB (VOR) (EC 1.2.7.7) (2-oxoisovalerate ferredoxin reductase subunit beta) (2-oxoisovalerate oxidoreductase beta chain)	C	COG1013	Energy production and conversion	4	511	Operon Prediction (ProOpDB)
PF0124	18976496	TrmBL1. Repressor of the maltodextrin transport gene cluster	PF0969	18977341	Ketoisovalerate oxidoreductase subunit VorA (VOR) (EC 1.2.7.7) (2-oxoisovalerate ferredoxin reductase subunit alpha) (2-oxoisovalerate oxidoreductase alpha chain)	C	COG0674	Energy production and conversion	3	511	Operon Prediction (ProOpDB)
PF0124	18976496	TrmBL1. Repressor of the maltodextrin transport gene cluster	PF0970	18977342	Ketoisovalerate oxidoreductase subunit VorD (VOR) (EC 1.2.7.7) (2-oxoisovalerate ferredoxin reductase subunit delta) (2-oxoisovalerate oxidoreductase delta chain)	C	COG1144	Energy production and conversion	2	511	Operon Prediction (ProOpDB)
PF0124	18976496	TrmBL1. Repressor of the maltodextrin transport gene cluster	PF0971	18977343	Pyruvate/ketoisovalerate oxidoreductases common subunit gamma	C	COG1014	Energy production and conversion	1	511		Repressor						Reichelt R, et al. 2016. BMC Genomics.17:40
PF0124	18976496	TrmBL1. Repressor of the maltodextrin transport gene cluster	PF1025	18977397	hypothetical protein conserved	S		Function unknown	1	538		Repressor						Reichelt R, et al. 2016. BMC Genomics.17:40
PF0124	18976496	TrmBL1. Repressor of the maltodextrin transport gene cluster	PF1062	18977434	hypothetical protein	R	COG3269	General function prediction only	1	558		Activator						Reichelt R, et al. 2016. BMC Genomics.17:40
PF0124	18976496	TrmBL1. Repressor of the maltodextrin transport gene cluster	PF1063	18977435	Uncharacterized protein	J	COG1736	Translation	2	558	Operon Prediction (ProOpDB)
PF0124	18976496	TrmBL1. Repressor of the maltodextrin transport gene cluster	PF1064	18977436	Uncharacterized protein	S		Function unknown	3	558	Operon Prediction (ProOpDB)
PF0124	18976496	TrmBL1. Repressor of the maltodextrin transport gene cluster	PF1085.1n	33359537	hypothetical protein				1	573		Repressor						Reichelt R, et al. 2016. BMC Genomics.17:40
PF0124	18976496	TrmBL1. Repressor of the maltodextrin transport gene cluster	PF1109	18977481	hypothetical protein one gene product: extracellular starch-binding protein	S		Function unknown	1	586		Repressor						Reichelt R, et al. 2016. BMC Genomics.17:40
PF0124	18976496	TrmBL1. Repressor of the maltodextrin transport gene cluster	PF1110	18977482	hypothetical protein	S		Function unknown	2	586		Repressor						Reichelt R, et al. 2016. BMC Genomics.17:40
PF0124	18976496	TrmBL1. Repressor of the maltodextrin transport gene cluster	PF1253	18977625	Aromatic aminotransferase;	E	COG0436	Amino acid transport and metabolism	1	651							Glycolitic_regulon	van de Werken HJ, et al. 2006. FEMS Microbiol Lett. 260:69-76
PF0124	18976496	TrmBL1. Repressor of the maltodextrin transport gene cluster	PF1350	18977722	major facilitator superfamily protein transporter	G	COG0477	Carbohydrate transport and metabolism	1	691		Repressor						Reichelt R, et al. 2016. BMC Genomics.17:40
PF0124	18976496	TrmBL1. Repressor of the maltodextrin transport gene cluster	PF1476	18977848	hypothetical protein predicted transcriptional regulator: PadR family	K	COG1695	Transcription	2	743		Repressor						Reichelt R, et al. 2016. BMC Genomics.17:40
PF0124	18976496	TrmBL1. Repressor of the maltodextrin transport gene cluster	PF1477	18977849	Methylmalonyl-CoA mutase (EC 5.4.99.2)	I	COG1884	Lipid transport and metabolism	1	743	Operon Prediction (ProOpDB)
PF0124	18976496	TrmBL1. Repressor of the maltodextrin transport gene cluster	PF1497	18977869	Alanine aminotransferase;	E	COG0436	Amino acid transport and metabolism	1	757							Glycolitic_regulon	van de Werken HJ, et al. 2006. FEMS Microbiol Lett. 260:69-76
PF0124	18976496	TrmBL1. Repressor of the maltodextrin transport gene cluster	PF1532	18977904	NADH oxidase;	P	COG0446	Inorganic ion transport and metabolism	1	775							Glycolitic_regulon	van de Werken HJ, et al. 2006. FEMS Microbiol Lett. 260:69-76
PF0124	18976496	TrmBL1. Repressor of the maltodextrin transport gene cluster	PF1535	18977907	alpha-glucan phosphorylase same promoter region	G	COG0058	Carbohydrate transport and metabolism	2	777		Repressor						Reichelt R, et al. 2016. BMC Genomics.17:40
PF0124	18976496	TrmBL1. Repressor of the maltodextrin transport gene cluster	PF1536	161484708	hypothetical protein	R	COG2110	General function prediction only	1	777		Repressor						Reichelt R, et al. 2016. BMC Genomics.17:40
PF0124	18976496	TrmBL1. Repressor of the maltodextrin transport gene cluster	PF1537	18977909	hypothetical protein	S	SC.00096	Function unknown	1	778		Repressor						Reichelt R, et al. 2016. BMC Genomics.17:40
PF0124	18976496	TrmBL1. Repressor of the maltodextrin transport gene cluster	PF1538	18977910	N-ethylammeline chlorohydrolase	F	COG0402	Nucleotide transport and metabolism	1	779		Repressor						Reichelt R, et al. 2016. BMC Genomics.17:40
PF0124	18976496	TrmBL1. Repressor of the maltodextrin transport gene cluster	PF1539	18977911	dihydroorotate dehydrogenase 1B	F	COG0167	Nucleotide transport and metabolism	1	780		Repressor						Reichelt R, et al. 2016. BMC Genomics.17:40
PF0124	18976496	TrmBL1. Repressor of the maltodextrin transport gene cluster	PF1601	18977973	Leucine-responsive regulatory-like protein;	K	COG1522	Transcription	1	803							Glycolitic_regulon	van de Werken HJ, et al. 2006. FEMS Microbiol Lett. 260:69-76
PF0124	18976496	TrmBL1. Repressor of the maltodextrin transport gene cluster	PF1602	18977974	Glutamate dehydrogenase;	E	COG0334	Amino acid transport and metabolism	1	804							Glycolitic_regulon	van de Werken HJ, et al. 2006. FEMS Microbiol Lett. 260:69-76
PF0124	18976496	TrmBL1. Repressor of the maltodextrin transport gene cluster	PF1687	18978059	Uncharacterized protein	S		Function unknown	1	842	Operon Prediction (ProOpDB)
PF0124	18976496	TrmBL1. Repressor of the maltodextrin transport gene cluster	PF1688	18978060	Transketolase N-terminal section	G	COG3959	Carbohydrate transport and metabolism	2	842	Operon Prediction (ProOpDB)
PF0124	18976496	TrmBL1. Repressor of the maltodextrin transport gene cluster	PF1689	18978061	Transketolase C-terminal section	G	COG3958	Carbohydrate transport and metabolism	3	842	Operon Prediction (ProOpDB)
PF0124	18976496	TrmBL1. Repressor of the maltodextrin transport gene cluster	PF1690	18978062	2-dehydro-3-deoxyphosphoheptonate aldolase (EC 2.5.1.54)	E	COG2876	Amino acid transport and metabolism	4	842	Operon Prediction (ProOpDB)
PF0124	18976496	TrmBL1. Repressor of the maltodextrin transport gene cluster	PF1691	18978063	3-dehydroquinate synthase (EC 4.2.3.4)	E	COG0337	Amino acid transport and metabolism	5	842	Operon Prediction (ProOpDB)
PF0124	18976496	TrmBL1. Repressor of the maltodextrin transport gene cluster	PF1692	18978064	3-dehydroquinate dehydratase (3-dehydroquinase) (EC 4.2.1.10) (Type I DHQase) (Type I dehydroquinase) (DHQ1)	E	COG0710	Amino acid transport and metabolism	6	842	Operon Prediction (ProOpDB)
PF0124	18976496	TrmBL1. Repressor of the maltodextrin transport gene cluster	PF1693	18978065	Shikimate dehydrogenase (NADP(+)) (SDH) (EC 1.1.1.25)	E	COG0169	Amino acid transport and metabolism	7	842	Operon Prediction (ProOpDB)
PF0124	18976496	TrmBL1. Repressor of the maltodextrin transport gene cluster	PF1694	18978066	Shikimate kinase (SK) (EC 2.7.1.71)	E	COG1685	Amino acid transport and metabolism	8	842	Operon Prediction (ProOpDB)
PF0124	18976496	TrmBL1. Repressor of the maltodextrin transport gene cluster	PF1695	18978067	Uncharacterized lipoprotein PF1695	R	COG1744	General function prediction only	9	842	Operon Prediction (ProOpDB)
PF0124	18976496	TrmBL1. Repressor of the maltodextrin transport gene cluster	PF1696	18978068	Putative ABC sugar transporter	R	COG3845	General function prediction only	10	842	Operon Prediction (ProOpDB)
PF0124	18976496	TrmBL1. Repressor of the maltodextrin transport gene cluster	PF1697	18978069	Putative ribose/galactose ABC transporter	R	COG4603	General function prediction only	11	842	Operon Prediction (ProOpDB)
PF0124	18976496	TrmBL1. Repressor of the maltodextrin transport gene cluster	PF1698	18978070	Putative ribose ABC transporter	R	COG1079	General function prediction only	12	842	Operon Prediction (ProOpDB)
PF0124	18976496	TrmBL1. Repressor of the maltodextrin transport gene cluster	PF1699	18978071	3-phosphoshikimate 1-carboxyvinyltransferase (EC 2.5.1.19) (5-enolpyruvylshikimate-3-phosphate synthase) (EPSP synthase) (EPSPS)	E	COG0128	Amino acid transport and metabolism	13	842	Operon Prediction (ProOpDB)
PF0124	18976496	TrmBL1. Repressor of the maltodextrin transport gene cluster	PF1700	18978072	Chorismate synthase (CS) (EC 4.2.3.5) (5-enolpyruvylshikimate-3-phosphate phospholyase)	E	COG0082	Amino acid transport and metabolism	14	842	Operon Prediction (ProOpDB)
PF0124	18976496	TrmBL1. Repressor of the maltodextrin transport gene cluster	PF1701	18978073	Chorismate mutase (EC 5.4.99.5)	E	COG1605	Amino acid transport and metabolism	15	842	Operon Prediction (ProOpDB)
PF0124	18976496	TrmBL1. Repressor of the maltodextrin transport gene cluster	PF1702	18978074	Aspartate aminotransferase is cotranscribed with putative chorismate mutase (PF1701)	E	COG0436	Amino acid transport and metabolism	16	842	Operon Prediction (ProOpDB)						Glycolitic_regulon	van de Werken HJ, et al. 2006. FEMS Microbiol Lett. 260:69-76
PF0124	18976496	TrmBL1. Repressor of the maltodextrin transport gene cluster	PF1703	18978075	Prephenate dehydrogenase (EC 1.3.1.12)	E	COG0287	Amino acid transport and metabolism	17	842	Operon Prediction (ProOpDB)
PF0124	18976496	TrmBL1. Repressor of the maltodextrin transport gene cluster	PF1704	18978076	Uncharacterized protein	E	COG0287	Amino acid transport and metabolism	18	842	Operon Prediction (ProOpDB)
PF0124	18976496	TrmBL1. Repressor of the maltodextrin transport gene cluster	PF1719	18978091	Protease I;	R	COG0693	General function prediction only	1	848							Glycolitic_regulon	van de Werken HJ, et al. 2006. FEMS Microbiol Lett. 260:69-76
PF0124	18976496	TrmBL1. Repressor of the maltodextrin transport gene cluster	PF1739	18978111	trehalose/maltose binding protein	G	COG1653	Carbohydrate transport and metabolism	1	860			Regtransbase
PF0124	18976496	TrmBL1. Repressor of the maltodextrin transport gene cluster	PF1740	18978112	trehalose/maltose transport inner membrane protein	G	COG1175	Carbohydrate transport and metabolism	2	860			Regtransbase
PF0124	18976496	TrmBL1. Repressor of the maltodextrin transport gene cluster	PF1741	18978113	trehalose/maltose transport inner membrane protein	G	COG0395	Carbohydrate transport and metabolism	3	860			Regtransbase
PF0124	18976496	TrmBL1. Repressor of the maltodextrin transport gene cluster	PF1742	18978114	putative trehalose synthase	M	COG0438	Cell wall/membrane biogenesis	4	860			Regtransbase
PF0124	18976496	TrmBL1. Repressor of the maltodextrin transport gene cluster	PF1743	18978115	hypothetical protein	K	COG1378	Transcription	5	860			Regtransbase
PF0124	18976496	TrmBL1. Repressor of the maltodextrin transport gene cluster	PF1744	18978116	trehalose/maltose transport ATP-hydrolyzing	G	COG3839	Carbohydrate transport and metabolism	6	860			Regtransbase
PF0124	18976496	TrmBL1. Repressor of the maltodextrin transport gene cluster	PF1745	18978117	Uncharacterized protein	G	COG2407	Carbohydrate transport and metabolism	7	860	Operon Prediction (ProOpDB)
PF0124	18976496	TrmBL1. Repressor of the maltodextrin transport gene cluster	PF1746	18978118	Uncharacterized protein	G	COG3408	Carbohydrate transport and metabolism	8	860	Operon Prediction (ProOpDB)
PF0124	18976496	TrmBL1. Repressor of the maltodextrin transport gene cluster	PF1747	18978119	Uncharacterized protein	G	COG2152	Carbohydrate transport and metabolism	9	860	Operon Prediction (ProOpDB)
PF0124	18976496	TrmBL1. Repressor of the maltodextrin transport gene cluster	PF1748	18978120	Putative sulfate transport system permease protein, ABC transporter	P	COG1178	Inorganic ion transport and metabolism	10	860	Operon Prediction (ProOpDB)
PF0124	18976496	TrmBL1. Repressor of the maltodextrin transport gene cluster	PF1749	18978121	Putative sulfate transport integral membrane protein	P	COG1178	Inorganic ion transport and metabolism	11	860	Operon Prediction (ProOpDB)
PF0124	18976496	TrmBL1. Repressor of the maltodextrin transport gene cluster	PF1750	18978122	Putative sugar-binding transport ATP-binding protein	G	COG3839	Carbohydrate transport and metabolism	12	860	Operon Prediction (ProOpDB)
PF0124	18976496	TrmBL1. Repressor of the maltodextrin transport gene cluster	PF1782	18978154	Uncharacterized protein	O	COG4346	Posttranslational modification, protein turnover, chaperones	3	874	Operon Prediction (ProOpDB)
PF0124	18976496	TrmBL1. Repressor of the maltodextrin transport gene cluster	PF1783	18978155	Molybdenum cofactor biosynthesis protein	H	COG0303	Coenzyme transport and metabolism	2	874	Operon Prediction (ProOpDB)
PF0124	18976496	TrmBL1. Repressor of the maltodextrin transport gene cluster	PF1784	18978156	ADP-specific phosphofructokinase	G	COG4809	Carbohydrate transport and metabolism	1	874		Repressor	Regtransbase				Glycolitic_regulon	Reichelt R, et al. 2016. BMC Genomics.17:4; van de Werken HJ, et al. 2006. FEMS Microbiol Lett. 260:69-76
PF0124	18976496	TrmBL1. Repressor of the maltodextrin transport gene cluster	PF_s041		small nucleolar RNA				3	879	Operon Prediction (ProOpDB)
PF0124	18976496	TrmBL1. Repressor of the maltodextrin transport gene cluster	PF1790	18978162	Heat shock response regulator;	K	COG1777	Transcription	1	879							Glycolitic_regulon	van de Werken HJ, et al. 2006. FEMS Microbiol Lett. 260:69-76
PF0124	18976496	TrmBL1. Repressor of the maltodextrin transport gene cluster	PF1791	18978163	Small nucleolar rnp gar1-like protein	J	COG3277	Translation	2	879	Operon Prediction (ProOpDB)
PF0124	18976496	TrmBL1. Repressor of the maltodextrin transport gene cluster	PF1792	18978164	Phosphoesterase (EC 3.1.4.-)	R	COG0622	General function prediction only	4	879	Operon Prediction (ProOpDB)
PF0124	18976496	TrmBL1. Repressor of the maltodextrin transport gene cluster	PF1873	18978245	Uncharacterized protein	S		Function unknown	1	913	Operon Prediction (ProOpDB)
PF0124	18976496	TrmBL1. Repressor of the maltodextrin transport gene cluster	PF1874	18978246	glyceraldehyde-3-phosphate dehydrogenase	G	COG0057	Carbohydrate transport and metabolism	2	913		Activator					Glycolitic_regulon	Reichelt R, et al. 2016. BMC Genomics.17:40
PF0124	18976496	TrmBL1. Repressor of the maltodextrin transport gene cluster	PF1875	18978247	Uncharacterized protein PF1875	S	SC.00098	Function unknown	3	913	Operon Prediction (ProOpDB)
PF0124	18976496	TrmBL1. Repressor of the maltodextrin transport gene cluster	PF1882	18978254	AAA+−ATPase;	O	COG0464	Posttranslational modification, protein turnover, chaperones	1	918							Glycolitic_regulon	Reichelt R, et al. 2016. BMC Genomics.17:4; van de Werken HJ, et al. 2006. FEMS Microbiol Lett. 260:69-76
PF0124	18976496	TrmBL1. Repressor of the maltodextrin transport gene cluster	PF1883	18978255	Small heat shock protein;	O	COG0071	Posttranslational modification, protein turnover, chaperones	1	919							Glycolitic_regulon	Reichelt R, et al. 2016. BMC Genomics.17:4; van de Werken HJ, et al. 2006. FEMS Microbiol Lett. 260:69-76
PF0124	18976496	TrmBL1. Repressor of the maltodextrin transport gene cluster	PF1920	18978292	triosephosphate isomerase	G	COG0149	Carbohydrate transport and metabolism	3	944	Operon Prediction (ProOpDB)	Repressor					Glycolitic_regulon	Reichelt R, et al. 2016. BMC Genomics.17:4; van de Werken HJ, et al. 2006. FEMS Microbiol Lett. 260:69-76
PF0124	18976496	TrmBL1. Repressor of the maltodextrin transport gene cluster	PF1921	18978293	Phosphoserine phosphatase	E	COG0560	Amino acid transport and metabolism	2	944	Operon Prediction (ProOpDB)
PF0124	18976496	TrmBL1. Repressor of the maltodextrin transport gene cluster	PF1922	18978294	Protein-L-isoaspartate O-methyltransferase (EC 2.1.1.77) (L-isoaspartyl protein carboxyl methyltransferase) (Protein L-isoaspartyl methyltransferase) (Protein-beta-aspartate methyltransferase) (PIMT)	O	COG2518	Posttranslational modification, protein turnover, chaperones	1	944	Operon Prediction (ProOpDB)
PF0124	18976496	TrmBL1. Repressor of the maltodextrin transport gene cluster	PF1933	18978305	putative sugar transport ATP-hydrolyzing MD system	G	COG3839	Carbohydrate transport and metabolism	8	952		Repressor						Reichelt R, et al. 2016. BMC Genomics.17:40
PF0124	18976496	TrmBL1. Repressor of the maltodextrin transport gene cluster	PF1934	18978306	hypothetical protein	G	COG1449	Carbohydrate transport and metabolism	7	952		Repressor						Reichelt R, et al. 2016. BMC Genomics.17:40
PF0124	18976496	TrmBL1. Repressor of the maltodextrin transport gene cluster	PF1935	18978307	amylopullulanase	G	COG1449	Carbohydrate transport and metabolism	6	952		Repressor	Regtransbase					Reichelt R, et al. 2016. BMC Genomics.17:40
PF0124	18976496	TrmBL1. Repressor of the maltodextrin transport gene cluster	PF1936	18978308	malG-like sugar transport inner membrane protein	G	COG3833	Carbohydrate transport and metabolism	5	952		Repressor	Regtransbase					Reichelt R, et al. 2016. BMC Genomics.17:40
PF0124	18976496	TrmBL1. Repressor of the maltodextrin transport gene cluster	PF1937	18978309	malF-like sugar transport inner membrane	G	COG1175	Carbohydrate transport and metabolism	4	952		Repressor	Regtransbase					Reichelt R, et al. 2016. BMC Genomics.17:40
PF0124	18976496	TrmBL1. Repressor of the maltodextrin transport gene cluster	PF1938	18978310	malE-like sugar binding protein	G	COG2182	Carbohydrate transport and metabolism	3	952		Repressor	Regtransbase				Glycolitic_regulon	Reichelt R, et al. 2016. BMC Genomics.17:4; van de Werken HJ, et al. 2006. FEMS Microbiol Lett. 260:69-76
PF0124	18976496	TrmBL1. Repressor of the maltodextrin transport gene cluster	PF1939	18978311	Neopullulanase (Alpha-amylase II)	G	COG0366	Carbohydrate transport and metabolism	2	952	Operon Prediction (ProOpDB)
PF0124	18976496	TrmBL1. Repressor of the maltodextrin transport gene cluster	PF1939.1n	33359583	Uncharacterized protein				1	952	Operon Prediction (ProOpDB)
PF0124	18976496	TrmBL1. Repressor of the maltodextrin transport gene cluster	PF1956	18978328	fructose-bisphosphate aldolase - downstream	E	COG1830	Amino acid transport and metabolism	1	963		Repressor					Glycolitic_regulon	Reichelt R, et al. 2016. BMC Genomics.17:4; van de Werken HJ, et al. 2006. FEMS Microbiol Lett. 260:69-76
PF0124	18976496	TrmBL1. Repressor of the maltodextrin transport gene cluster	PF1957	18978329	Agmatinase	E	COG0010	Amino acid transport and metabolism	2	963	Operon Prediction (ProOpDB)
PF0124	18976496	TrmBL1. Repressor of the maltodextrin transport gene cluster	PF1958	18978330	Uncharacterized protein	R	COG1818	General function prediction only	3	963	Operon Prediction (ProOpDB)
PF0124	18976496	TrmBL1. Repressor of the maltodextrin transport gene cluster	PF1959	18978331	cofactor-independent phosphoglycerate mutase	G	COG3635	Carbohydrate transport and metabolism	4	963		Repressor					Glycolitic_regulon	Reichelt R, et al. 2016. BMC Genomics.17:4; van de Werken HJ, et al. 2006. FEMS Microbiol Lett. 260:69-76
PF0124	18976496	TrmBL1. Repressor of the maltodextrin transport gene cluster	PF2016	18978388	preprotein translocase subunit SecG	U	COG4023	Intracellular trafficking and secretion	1	987		Repressor						Reichelt R, et al. 2016. BMC Genomics.17:40
PF0124	18976496	TrmBL1. Repressor of the maltodextrin transport gene cluster	PF2047	18978419	l-asparaginase	E	COG0252	Amino acid transport and metabolism	1	1005		Activator						Reichelt R, et al. 2016. BMC Genomics.17:40
PF0124	18976496	TrmBL1. Repressor of the maltodextrin transport gene cluster	PF_t012		Aminoacyl-tRNA biosynthesis				1	1049	Operon Prediction (ProOpDB)
PF0124	18976496	TrmBL1. Repressor of the maltodextrin transport gene cluster	PF0493	18976865	Uncharacterized protein	R	COG2433	General function prediction only	2	1049	Operon Prediction (ProOpDB)
PF0124	18976496	TrmBL1. Repressor of the maltodextrin transport gene cluster	PF0494	18976866	DNA topoisomerase 1 (EC 5.99.1.2) (DNA topoisomerase I) (Omega-protein) (Relaxing enzyme) (Swivelase) (Untwisting enzyme) [Cleaved into: Endonuclease PI-PfuI (EC 3.1.-.-) (Pfu topA intein)]	L	COG0550	Replication, recombination and repair	3	1049	Operon Prediction (ProOpDB)
PF0124	18976496	TrmBL1. Repressor of the maltodextrin transport gene cluster	PF0495	18976867	Reverse gyrase;	L	COG1110	Replication, recombination and repair	4	1049							Glycolitic_regulon	van de Werken HJ, et al. 2006. FEMS Microbiol Lett. 260:69-76
PF1790	18978162	ArsR family transcriptional regulator. Heat Shock Regulator	PF0321	18976693	Related to inosine monophosphate dehydrogenase	R	COG0517	General function prediction only	1	155								Keese AM, et al. 2010. J Bacteriol. 192:1292-8
PF1790	18978162	ArsR family transcriptional regulator. Heat Shock Regulator	PF0600	33359489	Uncharacterized protein	S		Function unknown	1	293	Operon Prediction (ProOpDB)
PF1790	18978162	ArsR family transcriptional regulator. Heat Shock Regulator	PF0601	18976973	phosphomethylpyrimidine kinase	H	COG1992	Coenzyme transport and metabolism	2	293	Operon Prediction (ProOpDB)
PF1790	18978162	ArsR family transcriptional regulator. Heat Shock Regulator	PF0602	18976974	Uncharacterized protein	R	COG1853	General function prediction only	3	293				TTTATATACTTTTTGTTACTAAAA			Pattern search	Keese AM, et al. 2010. J Bacteriol. 192:1292-8
PF1790	18978162	ArsR family transcriptional regulator. Heat Shock Regulator	PF0624	18976996	hypothetical protein	S		Function unknown	1	306			Regtransbase	TTTATATACTTTTTGTTACTAAAA	-95	-72	TTTATATACTTTTTGTTACTAAAA	Keese AM, et al. 2010. J Bacteriol. 192:1292-8
PF1790	18978162	ArsR family transcriptional regulator. Heat Shock Regulator	PF0625	18976997	Uncharacterized protein	T	COG0467	Signal transduction mechanisms	1	307				TTTATATACTTTTTGTTACTAAAA			Pattern search	Keese AM, et al. 2010. J Bacteriol. 192:1292-8
PF1790	18978162	ArsR family transcriptional regulator. Heat Shock Regulator	PF0626	18976998	Uncharacterized protein	T	COG0467	Signal transduction mechanisms	2	307	Operon Prediction (ProOpDB)
PF1790	18978162	ArsR family transcriptional regulator. Heat Shock Regulator	PF_s016		small nucleolar RNA				4	429	Operon Prediction (ProOpDB)
PF1790	18978162	ArsR family transcriptional regulator. Heat Shock Regulator	PF0825	18977197	Prolyl endopeptidase	E	COG1505	Amino acid transport and metabolism	8	429	Operon Prediction (ProOpDB)
PF1790	18978162	ArsR family transcriptional regulator. Heat Shock Regulator	PF0826	18977198	Putative transport membrane protein	G	COG0477	Carbohydrate transport and metabolism	7	429	Operon Prediction (ProOpDB)
PF1790	18978162	ArsR family transcriptional regulator. Heat Shock Regulator	PF0827	18977199	23S rRNA (uracil(747)-C(5))-methyltransferase (EC 2.1.1.189) (23S rRNA(m5U747)-methyltransferase)	J	COG2265	Translation	6	429	Operon Prediction (ProOpDB)
PF1790	18978162	ArsR family transcriptional regulator. Heat Shock Regulator	PF0828	18977200	N-type ATP pyrophosphatase superfamily	R	COG2102	General function prediction only	5	429	Operon Prediction (ProOpDB)
PF1790	18978162	ArsR family transcriptional regulator. Heat Shock Regulator	PF0829	33359513	Uncharacterized protein	R	COG4049	General function prediction only	3	429	Operon Prediction (ProOpDB)
PF1790	18978162	ArsR family transcriptional regulator. Heat Shock Regulator	PF0830	18977202	Uncharacterized protein	O	COG1585	Posttranslational modification, protein turnover, chaperones	2	429	Operon Prediction (ProOpDB)
PF1790	18978162	ArsR family transcriptional regulator. Heat Shock Regulator	PF0831	18977203	Uncharacterized protein	S	COG3503	Function unknown	1	429								Keese AM, et al. 2010. J Bacteriol. 192:1292-8
PF1790	18978162	ArsR family transcriptional regulator. Heat Shock Regulator	PF1041	18977413	ATPase	R	COG1855	General function prediction only	1	548								Keese AM, et al. 2010. J Bacteriol. 192:1292-8
PF1790	18978162	ArsR family transcriptional regulator. Heat Shock Regulator	PF1042	18977414	hypothetical protein	S		Function unknown	1	549			Regtransbase	TTTAAGCACTAAAAGTTATTAAAA	-88	-65	Pattern search	Keese AM, et al. 2010. J Bacteriol. 192:1292-8
PF1790	18978162	ArsR family transcriptional regulator. Heat Shock Regulator	PF1290	18977662	Uncharacterized protein	S	COG5418	Function unknown	1	666	Operon Prediction (ProOpDB)
PF1790	18978162	ArsR family transcriptional regulator. Heat Shock Regulator	PF1291	18977663	hypothetical protein	T	COG0639	Signal transduction mechanisms	2	666			Regtransbase	TTTAGTTAATTTTGGTAAGAAAAA	-89	-66	Pattern search	Keese AM, et al. 2010. J Bacteriol. 192:1292-8
PF1790	18978162	ArsR family transcriptional regulator. Heat Shock Regulator	PF1292	18977664	hypothetical protein	S	COG2244	Function unknown	1	667			Regtransbase					Keese AM, et al. 2010. J Bacteriol. 192:1292-8
PF1790	18978162	ArsR family transcriptional regulator. Heat Shock Regulator	PF1326	18977698	Uncharacterized protein				3	679	Operon Prediction (ProOpDB)
PF1790	18978162	ArsR family transcriptional regulator. Heat Shock Regulator	PF1327	18977699	Sulfide dehydrogenase subunit alpha (SuDH) (EC 1.8.1.19) (Ferredoxin:NADP oxidoreductase) (FNOR) (EC 1.18.1.2)	E	COG0493	Amino acid transport and metabolism	2	679	Operon Prediction (ProOpDB)
PF1790	18978162	ArsR family transcriptional regulator. Heat Shock Regulator	PF1328	18977700	hydrogenase subunit gamma	H	COG0543	Coenzyme transport and metabolism	1	679								Keese AM, et al. 2010. J Bacteriol. 192:1292-8
PF1790	18978162	ArsR family transcriptional regulator. Heat Shock Regulator	PF1329	18977701	Sulfhydrogenase 2 subunit beta (EC 1.12.98.4) (Hydrogenase-II subunit beta) (H-II beta) (Sulfhydrogenase II subunit beta) (Sulfur reductase subunit ShyB)	C	COG1145	Energy production and conversion	1	680				TTTAAATTCCTAAGGTAATAAAAA	-187	-164	Pattern search	Keese AM, et al. 2010. J Bacteriol. 192:1292-8
PF1790	18978162	ArsR family transcriptional regulator. Heat Shock Regulator	PF1330	18977702	Sulfhydrogenase 2 subunit gamma (EC 1.12.98.4) (Hydrogenase-II subunit gamma) (H-II gamma) (Sulfhydrogenase II subunit gamma) (Sulfur reductase subunit ShyC)	H	COG0543	Coenzyme transport and metabolism	2	680	Operon Prediction (ProOpDB)
PF1790	18978162	ArsR family transcriptional regulator. Heat Shock Regulator	PF1331	18977703	Sulfhydrogenase 2 subunit delta (EC 1.12.1.5) (Hydrogen dehydrogenase (NAD(P)(+))) (Hydrogenase-II subunit delta) (H-II delta) (NADP-reducing hydrogenase subunit ShyD) (Sulfhydrogenase II subunit delta)	C	COG1941	Energy production and conversion	3	680	Operon Prediction (ProOpDB)
PF1790	18978162	ArsR family transcriptional regulator. Heat Shock Regulator	PF1332	18977704	Sulfhydrogenase 2 subunit alpha (EC 1.12.1.5) (Hydrogen dehydrogenase (NAD(P)(+))) (Hydrogenase-II subunit alpha) (H-II alpha) (NADP-reducing hydrogenase subunit ShyA) (Sulfhydrogenase II subunit alpha)	C	COG3259	Energy production and conversion	4	680	Operon Prediction (ProOpDB)
PF1790	18978162	ArsR family transcriptional regulator. Heat Shock Regulator	PF1487	18977859	Putative thiamin biosynthesis protein thiI	J	COG0301	Translation	1	750				TTTAnnnACnnnnnGTnAnnAAAA			Pattern search	Keese AM, et al. 2010. J Bacteriol. 192:1292-8
PF1790	18978162	ArsR family transcriptional regulator. Heat Shock Regulator	PF1488	18977860	hypothetical protein	S	COG1851	Function unknown	1	751			Regtransbase	TTTAATAACAAATGGTGAAGAAAA	-75	-52	Pattern search	Keese AM, et al. 2010. J Bacteriol. 192:1292-8
PF1790	18978162	ArsR family transcriptional regulator. Heat Shock Regulator	PF1489	18977861	Uncharacterized protein	S		Function unknown	2	751	Operon Prediction (ProOpDB)
PF1790	18978162	ArsR family transcriptional regulator. Heat Shock Regulator	PF1616	18977988	myo-inositol-1-phosphate synthase	I	COG1260	Lipid transport and metabolism	1	812			Regtransbase					Keese AM, et al. 2010. J Bacteriol. 192:1292-8
PF1790	18978162	ArsR family transcriptional regulator. Heat Shock Regulator	PF1617	18977989	Uncharacterized protein	S	COG3463	Function unknown	2	812	Operon Prediction (ProOpDB)
PF1790	18978162	ArsR family transcriptional regulator. Heat Shock Regulator	PF_s041		small nucleolar RNA				3	879	Operon Prediction (ProOpDB)
PF1790	18978162	ArsR family transcriptional regulator. Heat Shock Regulator	PF1790	18978162	ArsR family transcriptional regulator	K	COG1777	Transcription	1	879			Regtransbase	TTTACTTACAATATGTTAGAAAAG	-94	-71	Pattern search	Keese AM, et al. 2010. J Bacteriol. 192:1292-8
PF1790	18978162	ArsR family transcriptional regulator. Heat Shock Regulator	PF1791	18978163	Small nucleolar rnp gar1-like protein	J	COG3277	Translation	2	879	Operon Prediction (ProOpDB)
PF1790	18978162	ArsR family transcriptional regulator. Heat Shock Regulator	PF1792	18978164	Phosphoesterase (EC 3.1.4.-)	R	COG0622	General function prediction only	4	879	Operon Prediction (ProOpDB)
PF1790	18978162	ArsR family transcriptional regulator. Heat Shock Regulator	PF1847	18978219	Tbp-interacting protein tip49	K	COG1224	Transcription	1	897								Keese AM, et al. 2010. J Bacteriol. 192:1292-8
PF1790	18978162	ArsR family transcriptional regulator. Heat Shock Regulator	PF1882	18978254	cell division protein CDC48	O	COG0464	Posttranslational modification, protein turnover, chaperones	1	918			Regtransbase	TTTAGTAACCATTGGTAATCAAAA	-91	-68	Pattern search	Keese AM, et al. 2010. J Bacteriol. 192:1292-8
PF1790	18978162	ArsR family transcriptional regulator. Heat Shock Regulator	PF1883	18978255	small heat shock protein	O	COG0071	Posttranslational modification, protein turnover, chaperones	1	919			Regtransbase	TTTAATAACTAATGGTAACCAAAA	-93	-70	Pattern search	Keese AM, et al. 2010. J Bacteriol. 192:1292-8
PF1790	18978162	ArsR family transcriptional regulator. Heat Shock Regulator	PF1884	33359579	Putative ABC transporter (ATP-binding protein)	S	COG0392	Function unknown	1	920								Keese AM, et al. 2010. J Bacteriol. 192:1292-8
PF1790	18978162	ArsR family transcriptional regulator. Heat Shock Regulator	PF1885	18978257	Glycosyl transferase	M	COG0438	Cell wall/membrane biogenesis	2	920	Operon Prediction (ProOpDB)
PF1790	18978162	ArsR family transcriptional regulator. Heat Shock Regulator	PF1886	18978258	Sugar kinase	G	COG0524	Carbohydrate transport and metabolism	3	920	Operon Prediction (ProOpDB)
PF1790	18978162	ArsR family transcriptional regulator. Heat Shock Regulator	PF1912	18978284	Uncharacterized protein	J	COG0621	Translation	1	940								Keese AM, et al. 2010. J Bacteriol. 192:1292-8
PF1790	18978162	ArsR family transcriptional regulator. Heat Shock Regulator	PF1913	18978285	Uncharacterized protein	J	COG1325	Translation	2	940	Operon Prediction (ProOpDB)
PF1790	18978162	ArsR family transcriptional regulator. Heat Shock Regulator	PF1914	18978286	Ribonuclease P protein component 3 (RNase P component 3) (EC 3.1.26.5) (Rpp30)	J	COG1603	Translation	3	940	Operon Prediction (ProOpDB)
PF1790	18978162	ArsR family transcriptional regulator. Heat Shock Regulator	PF1915	33359582	Uncharacterized protein	R	COG0457	General function prediction only	4	940	Operon Prediction (ProOpDB)
PF1790	18978162	ArsR family transcriptional regulator. Heat Shock Regulator	PF2025	18978397	Uncharacterized protein	S	COG1433	Function unknown	1	990				TTTATACACTTTAAATAATCAAAA	-420	-397	Pattern search	Keese AM, et al. 2010. J Bacteriol. 192:1292-8
PF1790	18978162	ArsR family transcriptional regulator. Heat Shock Regulator	PF2028	18978400	Nitrogenase reductase (N-terminus)	C	COG1149	Energy production and conversion	1	993								Keese AM, et al. 2010. J Bacteriol. 192:1292-8
PF1790	18978162	ArsR family transcriptional regulator. Heat Shock Regulator	PF2029	18978401	Nitrogenase reductase (C-terminus)	C	COG1149	Energy production and conversion	2	993	Operon Prediction (ProOpDB)
PF1790	18978162	ArsR family transcriptional regulator. Heat Shock Regulator	PF2030	18978402	Ferredoxin-family protein	C	COG1149	Energy production and conversion	3	993	Operon Prediction (ProOpDB)
PF1790	18978162	ArsR family transcriptional regulator. Heat Shock Regulator	PF2031	18978403	Iron-sulfur cluster binding protein	C	COG1149	Energy production and conversion	4	993	Operon Prediction (ProOpDB)
PF0095	33359448	SurR	PF0094	18976466	Protein disulphide oxidoreductase, pdo (Pedone et al., 2004)	O	COG0526	Posttranslational modification, protein turnover, chaperones	1	42		Repressor		GTTGTCAACCTTAGGTT	-82	-66	Pattern search	Lipscomb GL, et al. 2009. Mol Microbiol. 71:332-49
PF0095	33359448	SurR	PF0095	33359448	Sulphur response regulator, surR (this work)	K	COG1777	Transcription	1	43		Activator		GTTGTCAACCTTAGGTT	-67	-51	Pattern search	Lipscomb GL, et al. 2009. Mol Microbiol. 71:332-49
PF0095	33359448	SurR	PF0096	18976468	Uncharacterized protein	C	COG1145	Energy production and conversion	2	43	Operon Prediction (ProOpDB)
PF0095	33359448	SurR	PF0097	18976469	Digeranylgeranylglycerophospholipid reductase (DGGGPL reductase) (EC 1.3.7.11) (2,3-bis-O-geranylgeranylglyceryl phosphate reductase) (Geranylgeranyl reductase) (GGR)	C	COG0644	Energy production and conversion	3	43	Operon Prediction (ProOpDB)
PF0095	33359448	SurR	PF0528	18976903	Putative ABC transporter ATP-binding protein PF0528 (EC 3.6.3.-)	P	COG0310	Inorganic ion transport and metabolism	4	252	Operon Prediction (ProOpDB)
PF0095	33359448	SurR	PF0529	18976902	Uncharacterized protein	P	COG0310	Inorganic ion transport and metabolism	3	252	Operon Prediction (ProOpDB)
PF0095	33359448	SurR	PF0530	18976901	Uncharacterized protein	P	COG0619	Inorganic ion transport and metabolism	2	252	Operon Prediction (ProOpDB)
PF0095	33359448	SurR	PF0531	18976900	Cobalamin biosynthesis protein m	P	COG1122	Inorganic ion transport and metabolism	1	252		Repressor		GTTGGTAACAAAATGTT	-84	-68	Pattern search	Lipscomb GL, et al. 2009. Mol Microbiol. 71:332-49
PF0095	33359448	SurR	PF0532	18976904	Hypothetical protein	C	COG1042	Energy production and conversion	1	253		Activator		GTTACCAACGTAAGGTT	-100	-84	Pattern search	Lipscomb GL, et al. 2009. Mol Microbiol. 71:332-49
PF0095	33359448	SurR	PF0533	18976905	Indolepyruvate oxidoreductase subunit IorA (IOR) (EC 1.2.7.8) (Indolepyruvate ferredoxin oxidoreductase subunit alpha)	C	COG4231	Energy production and conversion	2	253	Operon Prediction (ProOpDB)
PF0095	33359448	SurR	PF0534	18976906	Indolepyruvate ferredoxin oxidoreductase subunit b	C	COG1014	Energy production and conversion	3	253	Operon Prediction (ProOpDB)
PF0095	33359448	SurR	PF0547	18976919	Hypothetical protein	R	COG2403	General function prediction only	1	263		Repressor		GTTGAAAACTTCAAGTT	-190	-174	Pattern search	Lipscomb GL, et al. 2009. Mol Microbiol. 71:332-49
PF0095	33359448	SurR	PF0548	18976920	Hydrogenase expression/formation protein	O	COG0298	Posttranslational modification, protein turnover, chaperones	1	264		Activator		GTTGAAAACTTCAAGTT	-67	-51	Pattern search	Lipscomb GL, et al. 2009. Mol Microbiol. 71:332-49
PF0095	33359448	SurR	PF0549	18976921	Hydrogenase expression/formation protein	O	COG0409	Posttranslational modification, protein turnover, chaperones	2	264				GTTGTCAACCTTAGGTT	-108	-92	Pattern search
PF0095	33359448	SurR	PF0559	18976931	Hydrogenase expression/formation regulatory protein	O	COG0068	Posttranslational modification, protein turnover, chaperones	1	272		Activator		GTTTCTAACTTTTGGTT	-48	-32	Pattern search	Lipscomb GL, et al. 2009. Mol Microbiol. 71:332-49
PF0095	33359448	SurR	PF_s014		small nucleolar RNA				6	275	Operon Prediction (ProOpDB)
PF0095	33359448	SurR	PF0564	18976936	ATP-dependent RNA helicase hepa, putative	K	COG0553	Transcription	5	275	Operon Prediction (ProOpDB)
PF0095	33359448	SurR	PF0565	18976937	Uncharacterized protein	S		Function unknown	4	275	Operon Prediction (ProOpDB)
PF0095	33359448	SurR	PF0566	18976938	Uncharacterized protein	R	COG1483	General function prediction only	3	275	Operon Prediction (ProOpDB)
PF0095	33359448	SurR	PF0567	18976939	Uncharacterized protein	L	COG1743	Replication, recombination and repair	2	275	Operon Prediction (ProOpDB)
PF0095	33359448	SurR	PF0568	18976940	Hypothetical protein	L	COG1743	Replication, recombination and repair	1	275		Repressor		GTTTATAACGCTATGTT	-24	-8	Pattern search	Lipscomb GL, et al. 2009. Mol Microbiol. 71:332-49
PF0095	33359448	SurR	PF0569	18976941	Hypothetical protein	S	COG2028	Function unknown	1	276		Activator		GTTTATAACGCTATGTT	-34	-18	Pattern search	Lipscomb GL, et al. 2009. Mol Microbiol. 71:332-49
PF0095	33359448	SurR	PF0891	18977263	Hydrogenase I subunit beta, hydB1 (Ma et al., 1993)	C	COG1145	Energy production and conversion	1	469		Activator		GTTTTTAACCTTTGGTT	-142	-126	Pattern search	Lipscomb GL, et al. 2009. Mol Microbiol. 71:332-49
PF0095	33359448	SurR	PF0892	18977264	Sulfhydrogenase 1 subunit gamma (EC 1.12.98.4) (Sulfhydrogenase I subunit gamma) (Sulfur reductase subunit HydG)	H	COG0543	Coenzyme transport and metabolism	2	469	Operon Prediction (ProOpDB)
PF0095	33359448	SurR	PF0893	18977265	Sulfhydrogenase 1 subunit delta (EC 1.12.1.3) (Hydrogenase I small subunit) (NADP-reducing hydrogenase subunit HydD) (Sulfhydrogenase I subunit delta)	C	COG1941	Energy production and conversion	3	469	Operon Prediction (ProOpDB)
PF0095	33359448	SurR	PF0894	18977266	Sulfhydrogenase 1 subunit alpha (EC 1.12.1.3) (Hydrogenase I large subunit) (NADP-reducing hydrogenase subunit HydA) (Sulfhydrogenase I subunit alpha)	C	COG3259	Energy production and conversion	4	469	Operon Prediction (ProOpDB)
PF0095	33359448	SurR	PF0913	18977285	Mo formylmethanofuran dehydrogenase related	C	COG2191	Energy production and conversion	2	480		Repressor		GTTCAAAACCAAAGGTT	-197	-181	Pattern search	Lipscomb GL, et al. 2009. Mol Microbiol. 71:332-49
PF0095	33359448	SurR	PF0914	18977286	Mo formylmethanofuran dehydrogenase related	C	COG2191	Energy production and conversion	1	480		Repressor		GTTCAAAACCAAAGGTT	-81	-65	Pattern search	Lipscomb GL, et al. 2009. Mol Microbiol. 71:332-49
PF0095	33359448	SurR	PF0915	18977287	Hypothetical protein	O	COG0785	Posttranslational modification, protein turnover, chaperones	3	481		Repressor		GTTAGAAACCTTAGGTT	-58	-42	Pattern search	Lipscomb GL, et al. 2009. Mol Microbiol. 71:332-49
PF0095	33359448	SurR	PF0916	18977288	Uncharacterized protein	J	COG3270	Translation	2	481	Operon Prediction (ProOpDB)
PF0095	33359448	SurR	PF0917	18977289	Uncharacterized protein	S		Function unknown	1	481	Operon Prediction (ProOpDB)
PF0095	33359448	SurR	PF0926	18977298	Hypothetical protein				1	485		Repressor		GTTTGGAACCTATTGTT	-81	-65	Pattern search	Lipscomb GL, et al. 2009. Mol Microbiol. 71:332-49
PF0095	33359448	SurR	PF1100	18977472	Hypothetical protein	S		Function unknown	1	581		Activator		GTTTGCAACTCGTAGTT	-108	-92	Pattern search	Lipscomb GL, et al. 2009. Mol Microbiol. 71:332-49
PF0095	33359448	SurR	PF1186	18977558	NAD(P)H sulphur reductase, nsr (Schut et al., 2007)	P	COG0446	Inorganic ion transport and metabolism	2	613		Repressor		GTTTAAAACCTTTAGTT	-34	-18	Pattern search	Lipscomb GL, et al. 2009. Mol Microbiol. 71:332-49
PF0095	33359448	SurR	PF1187	18977559	Uncharacterized protein	C	COG2441	Energy production and conversion	1	613	Operon Prediction (ProOpDB)
PF0095	33359448	SurR	PF1326	18977698	Uncharacterized protein				3	679	Operon Prediction (ProOpDB)
PF0095	33359448	SurR	PF1327	18977699	Sulfide dehydrogenase subunit beta (SuDH) (EC 1.8.1.19) (Ferredoxin:NADP oxidoreductase) (FNOR) (EC 1.18.1.2)	E	COG0493	Amino acid transport and metabolism	2	679	Operon Prediction (ProOpDB)
PF0095	33359448	SurR	PF1328	18977700	Hydrogenase gamma subunit	H	COG0543	Coenzyme transport and metabolism	1	679		Repressor		GTTCAAAACCTAAGGTT	-87	-71	Pattern search	Lipscomb GL, et al. 2009. Mol Microbiol. 71:332-49
PF0095	33359448	SurR	PF1329	18977701	Hydrogenase II subunit beta (Ma et al., 2000)	C	COG1145	Energy production and conversion	1	680		Activator		GTTCAAAACCTAAGGTT	-88	-72	Pattern search	Lipscomb GL, et al. 2009. Mol Microbiol. 71:332-49
PF0095	33359448	SurR	PF1330	18977702	Sulfhydrogenase 2 subunit gamma (EC 1.12.98.4) (Hydrogenase-II subunit gamma) (H-II gamma) (Sulfhydrogenase II subunit gamma) (Sulfur reductase subunit ShyC)	H	COG0543	Coenzyme transport and metabolism	2	680	Operon Prediction (ProOpDB)
PF0095	33359448	SurR	PF1331	18977703	Sulfhydrogenase 2 subunit delta (EC 1.12.1.5) (Hydrogen dehydrogenase (NAD(P)(+))) (Hydrogenase-II subunit delta) (H-II delta) (NADP-reducing hydrogenase subunit ShyD) (Sulfhydrogenase II subunit delta)	C	COG1941	Energy production and conversion	3	680	Operon Prediction (ProOpDB)
PF0095	33359448	SurR	PF1332	18977704	Sulfhydrogenase 2 subunit alpha (EC 1.12.1.5) (Hydrogen dehydrogenase (NAD(P)(+))) (Hydrogenase-II subunit alpha) (H-II alpha) (NADP-reducing hydrogenase subunit ShyA) (Sulfhydrogenase II subunit alpha)	C	COG3259	Energy production and conversion	4	680	Operon Prediction (ProOpDB)
PF0095	33359448	SurR	PF1422	18977794	Thioredoxin reductase	O	COG0492	Posttranslational modification, protein turnover, chaperones	1	723		Repressor		GTTATAAACCAAAAGTT	-19	-3	Pattern search	Lipscomb GL, et al. 2009. Mol Microbiol. 71:332-49
PF0095	33359448	SurR	PF1423	18977795	Membrane-bound hydrogenase subunit A, mbh1 (Sapra et al., 2000)	P	COG1863	Inorganic ion transport and metabolism	1	724		Activator		GTTATAAACCAAAAGTT	-146	-130	Pattern search	Lipscomb GL, et al. 2009. Mol Microbiol. 71:332-49
PF0095	33359448	SurR	PF1424	18977796	monovalent cation/H+ antiporter subunit F	P	COG2212	Inorganic ion transport and metabolism	2	724	Operon Prediction (ProOpDB)
PF0095	33359448	SurR	PF1425	18977797	monovalent cation/H+ antiporter subunit G	P	COG1320	Inorganic ion transport and metabolism	3	724	Operon Prediction (ProOpDB)
PF0095	33359448	SurR	PF1426	18977798	Uncharacterized protein	P	COG1563	Inorganic ion transport and metabolism	4	724	Operon Prediction (ProOpDB)
PF0095	33359448	SurR	PF1427	18977799	Uncharacterized protein	P	COG2111	Inorganic ion transport and metabolism	5	724	Operon Prediction (ProOpDB)
PF0095	33359448	SurR	PF1428	18977800	Uncharacterized protein	P	COG2111	Inorganic ion transport and metabolism	6	724	Operon Prediction (ProOpDB)
PF0095	33359448	SurR	PF1429	18977801	Uncharacterized protein	P	COG1006	Inorganic ion transport and metabolism	7	724	Operon Prediction (ProOpDB)
PF0095	33359448	SurR	PF1430	18977802	Mbh8 NADH dehydrogenase subunit-integral membrane protein (Like CooM)	C	COG0651	Energy production and conversion	8	724	Operon Prediction (ProOpDB)
PF0095	33359448	SurR	PF1431	33359564	Uncharacterized protein	S	SC.00137	Function unknown	9	724	Operon Prediction (ProOpDB)
PF0095	33359448	SurR	PF1432	18977804	Probable membrane-bound hydrogenase subunit mbhJ (EC 1.12.7.2)	C	COG3260	Energy production and conversion	10	724	Operon Prediction (ProOpDB)
PF0095	33359448	SurR	PF1433	18977805	Membrane-bound hydrogenase subunit beta (EC 1.12.7.2)	C	COG3262	Energy production and conversion	11	724	Operon Prediction (ProOpDB)
PF0095	33359448	SurR	PF1436	18977808	Mbh14 iron-sulfur protein (Like HycF, EchF, CooX)	C	COG1143	Energy production and conversion	14	724	Operon Prediction (ProOpDB)
PF0095	33359448	SurR	PF1515	18977887	GMP synthase [glutamine-hydrolyzing] subunit A (EC 6.3.5.2) (Glutamine amidotransferase)	F	COG0518	Nucleotide transport and metabolism	2	767	Operon Prediction (ProOpDB)
PF0095	33359448	SurR	PF1516	18977888	GMP synthase subunit B	F	COG0519	Nucleotide transport and metabolism	1	767		Repressor		GTTTACAACTTTATGTT	-58	-42	Pattern search	Lipscomb GL, et al. 2009. Mol Microbiol. 71:332-49
PF0095	33359448	SurR	PF1621	18977993	Hypothetical protein	S		Function unknown	1	814		Repressor		GTTAGTAACTAAAAGTT	-78	-62	Pattern search	Lipscomb GL, et al. 2009. Mol Microbiol. 71:332-49
PF0095	33359448	SurR	PF1622	18977994	N-type ATP pyrophosphatase superfamily	D	COG0037	Cell cycle control, mitosis and meiosis	1	815		Activator		GTTAGTAACTAAAAGTT	-196	-180	Pattern search	Lipscomb GL, et al. 2009. Mol Microbiol. 71:332-49
PF0851	18977223	Iron-dependent repressor	PF0064	18977093	GTP cyclohydrolase II	R	COG0431	General function prediction only	1	28	Operon Prediction (ProOpDB)			ATTAGGTTCCCCTAAT	-172	-157	Pattern search	Zhu Y, et al. 2013. J Bacteriol. 195:2400-7
PF0851	18977223	Iron-dependent repressor	PF0063	18977094	6,7-dimethyl-8-ribityllumazine synthase (DMRL synthase) (LS) (Lumazine synthase) (EC 2.5.1.78)	O	COG0450	Posttranslational modification, protein turnover, chaperones	2	28	Operon Prediction (ProOpDB)			ATTAGGGGAACCTAAT	-85	-70	Pattern search	Zhu Y, et al. 2013. J Bacteriol. 195:2400-7
PF0851	18977223	Iron-dependent repressor	PF0062	18977095	Riboflavin-specific deaminase	P	COG0672	Inorganic ion transport and metabolism	3	28
PF0851	18977223	Iron-dependent repressor	PF0061	18978225	Riboflavin synthase alpha chain	I	COG1028	Lipid transport and metabolism	4	28	Operon Prediction (ProOpDB)
PF0851	18977223	Iron-dependent repressor	PF0372	18978398	Molybdopterin adenylyltransferase (MPT adenylyltransferase) (EC 2.7.7.75)	C	COG1149	Energy production and conversion	1	176	Operon Prediction (ProOpDB)			aaatTTTCGGCTACCCTAATaagc	-106	-91	Pattern search	Zhu Y, et al. 2013. J Bacteriol. 195:2400-7
PF0851	18977223	Iron-dependent repressor	PF0373	18978399	Putative ABC transporter, periplasmic binding protein				2	176		PF0851_regulon		aaatTTTCGGCTACCCTAATaagc	-185	-170	Pattern search	Zhu Y, et al. 2013. J Bacteriol. 195:2400-7
PF0851	18977223	Iron-dependent repressor	PF0374	18978397	GTP-binding protein	S	COG1433	Function unknown	3	176	Operon Prediction (ProOpDB)			ATTAGGGAAACCTAAT	-199	-184	Pattern search	Zhu Y, et al. 2013. J Bacteriol. 195:2400-7
PF0851	18977223	Iron-dependent repressor	PF0721	18977223	Uncharacterized protein	K	COG1321	Transcription	1	366				atttGTTAGACAACTCTAACttgg	-115	-100	Pattern search	Zhu Y, et al. 2013. J Bacteriol. 195:2400-7
PF0851	18977223	Iron-dependent repressor	PF0722	18976434	Alkyl hydroperoxide reductase subunit c	H	COG0117	Coenzyme transport and metabolism	1	367				ATTAGGTGAGAATAAT	-64	-49	Pattern search	Zhu Y, et al. 2013. J Bacteriol. 195:2400-7
PF0851	18977223	Iron-dependent repressor	PF0723	18976745	Uncharacterized protein	P	COG0803	Inorganic ion transport and metabolism	1	368		PF0851_regulon		aacaATTAGGCTTTCCTAATttaa	-82	-67	Pattern search	Zhu Y, et al. 2013. J Bacteriol. 195:2400-7
PF0851	18977223	Iron-dependent repressor	PF0851	18977229	Iron-dependent repressor	P	COG0370	Inorganic ion transport and metabolism	1	443		PF0851_regulon
PF0851	18977223	Iron-dependent repressor	PF0858	18977230	Uncharacterized protein	P	COG1918	Inorganic ion transport and metabolism	1	447		PF0851_regulon
PF0851	18977223	Iron-dependent repressor	PF0857	18977459	Ferrous iron transport protein b	R	COG2118	General function prediction only	2	447				TTTAGGGTGATCTAAT	-400	-385	Pattern search	Zhu Y, et al. 2013. J Bacteriol. 195:2400-7
PF0851	18977223	Iron-dependent repressor	PF1090	18977460	Putative ABC transporter (ATP-binding protein)	K	COG1846	Transcription	1	574	Operon Prediction (ProOpDB)			TTTAGGGTGATCTAAT	-64	-49	Pattern search	Zhu Y, et al. 2013. J Bacteriol. 195:2400-7
PF0851	18977223	Iron-dependent repressor	PF1089	18977932	Uncharacterized protein	K	COG0195	Transcription	2	574	Operon Prediction (ProOpDB)
PF0851	18977223	Iron-dependent repressor	PF1088	18978224	Uncharacterized protein	E	COG0493	Amino acid transport and metabolism	3	574	Operon Prediction (ProOpDB)			tgtaATTTGGATAACCTAAAttag	-81	-66	Pattern search	Zhu Y, et al. 2013. J Bacteriol. 195:2400-7
PF0851	18977223	Iron-dependent repressor	PF1087	18976436	DNA-binding protein PF1087	H	COG0807	Coenzyme transport and metabolism	4	574	Operon Prediction (ProOpDB)
PF0851	18977223	Iron-dependent repressor	PF1086	18976435	Uncharacterized protein	H	COG0054	Coenzyme transport and metabolism	5	574	Operon Prediction (ProOpDB)
PF0851	18977223	Iron-dependent repressor	PF1565	18976433	DNA-directed RNA polymerase subunit H (EC 2.7.7.6)	H	COG0307	Coenzyme transport and metabolism	1	789	Operon Prediction (ProOpDB)
PF0851	18977223	Iron-dependent repressor	PF1564	18976744	DNA-directed RNA polymerase subunit beta (EC 2.7.7.6)	H	COG0521	Coenzyme transport and metabolism	2	789	Operon Prediction (ProOpDB)
PF0851	18977223	Iron-dependent repressor	PF1563	18976746	DNA-directed RNA polymerase subunit (EC 2.7.7.6)	J	COG0012	Translation	3	789	Operon Prediction (ProOpDB)
PF0851	18977223	Iron-dependent repressor	PF1562	18977458	DNA-directed RNA polymerase subunit A'' (EC 2.7.7.6)	S	COG2090	Function unknown	4	789	Operon Prediction (ProOpDB)
PF0851	18977223	Iron-dependent repressor	PF1561	33359538	50S ribosomal protein L30e	S		Function unknown	5	789	Operon Prediction (ProOpDB)
PF0851	18977223	Iron-dependent repressor	PF1560	18977462	Probable transcription termination protein NusA	K	COG0195	Transcription	6	789	Operon Prediction (ProOpDB)							Zhu Y, et al. 2013. J Bacteriol. 195:2400-7
PF0851	18977223	Iron-dependent repressor	PF1559	18977930	30S ribosomal protein S12	J	COG0049	Translation	7	789	Operon Prediction (ProOpDB)
PF0851	18977223	Iron-dependent repressor	PF1558	18977931	30S ribosomal protein S7	J	COG0048	Translation	8	789	Operon Prediction (ProOpDB)
PF0851	18977223	Iron-dependent repressor	PF1852	18977933	Glutamate synthase small subunit	J	COG1911	Translation	1	900	Operon Prediction (ProOpDB)	PF0851_regulon						Zhu Y, et al. 2013. J Bacteriol. 195:2400-7
PF0851	18977223	Iron-dependent repressor	PF1851	18977934	Putative HTH-type transcriptional regulatory protein PF1851	K	COG0086	Transcription	2	900	Operon Prediction (ProOpDB)
PF0851	18977223	Iron-dependent repressor	PF1853	18977935	Glucose 1-dehydrogenase (EC 1.1.1.47)	K	COG0086	Transcription	1	901
PF0851	18977223	Iron-dependent repressor	PF2025	18977936	Uncharacterized protein	K	COG0085	Transcription	1	990		PF0851_regulon						Zhu Y, et al. 2013. J Bacteriol. 195:2400-7
PF0851	18977223	Iron-dependent repressor	PF2026	18977937	Putative polyferredoxin	K	COG2012	Transcription	1	991		PF0851_regulon						Zhu Y, et al. 2013. J Bacteriol. 195:2400-7
PF0851	18977223	Iron-dependent repressor	PF2027	18978223	Uncharacterized protein	K	COG1395	Transcription	1	992								Zhu Y, et al. 2013. J Bacteriol. 195:2400-7
References
Pattern search. http://embnet.ccg.unam.mx/rsa-tools/
Keese AM, Schut GJ, Ouhammouch M, Adams MW, Thomm M. Genome-wide identification of targets for the archaeal heat shock regulator phr by cell-free transcription of genomic DNA. J Bacteriol. 2010 192:1292-8. doi:10.1128/JB.00924-09.
Lipscomb GL, Keese AM, Cowart DM, Schut GJ, Thomm M, Adams MW, Scott RA. SurR: a transcriptional activator and repressor controlling hydrogen and elemental sulphur metabolism in Pyrococcus furiosus. Mol Microbiol. 2009. 71:332-49. doi: 10.1111/j.1365-2958.2008.06525.x.
Reichelt R, Gindner A, Thomm M, Hausner W. Genome-wide binding analysis of the transcriptional regulator TrmBL1 in Pyrococcus furiosus. BMC Genomics. 2016 Jan 8;17:40. doi: 10.1186/s12864-015-2360-0.
Taboada B, Ciria R, Martinez-Guerrero CE, Merino E. ProOpDB: Prokaryotic Operon DataBase. Nucleic Acids Res. 2012 Jan;40(Database issue):D627-31. doi:10.1093/nar/gkr1020.
van de Werken HJ, Verhees CH, Akerboom J, de Vos WM, van der Oost J. Identification of a glycolytic regulon in the archaea Pyrococcus and Thermococcus. FEMS Microbiol Lett. 2006 Jul;260(1):69-76.
Zhu Y, Kumar S, Menon AL, Scott RA, Adams MW. Regulation of iron metabolism by Pyrococcus furiosus. J Bacteriol. 2013. 195:2400-7. doi:10.1128/JB.02280-12
