# Supplementary material for: Dissecting the Repertoire of DNA-Binding Transcription Factors of the Archaeon Pyrococcus furiosus DSM 3638
Source: Life (Basel). 2018 Sep 21;8(4):40. doi: 10.3390/life8040040 (PMC6316755; doi:10.3390/life8040040)
Supplement: Supplementary file 1 [file life-08-00040-s001.zip › supplement material/table S3.txt]

Pyrococcus furiosus DSM 3638
Operon	GeneName	Locus Name	GI	Strand	Pos. Left(pb)	PosRight	Position
1	-	PF0005	18976377	-1	4123	4926	1
1	-	PF0004	18976376	-1	3353	4126	2
1	-	PF0003	18976375	-1	2240	3340	3
1	-	PF0002	18976374	-1	939	2243	4
1	-	PF0001	18976373	-1	94	927	5
2	-	PF0006	18976378	1	5308	6300	1
3	-	PF0007	18976379	1	6464	7951	1
4	-	PF0008	18976380	1	8054	8548	1
4	-	PF0009	18976381	1	8538	9230	2
5	-	PF0010	161484715	1	9916	10905	1
6	-	PF0011	33359446	-1	10956	11762	1
6	-	PF_s003		-1	10909	10963	2
7	-	PF0012	18976384	1	11810	12613	1
8	-	PF0015	18976387	-1	13751	14479	1
8	-	PF0014	18976386	-1	13350	13736	2
8	-	PF0013	18976385	-1	12573	13322	3
9	-	PF0016	18976388	1	14581	15354	1
10	cdc6	PF0017	18976389	1	16236	17498	1
10	-	PF0018	18976390	1	17498	19339	2
10	-	PF0019	33359447	1	19330	23130	3
10	-	PF0020	18976392	1	23182	23814	4
10	radB	PF0021	18976393	1	23795	24502	5
11	-	PF0023	18976395	-1	25862	26638	1
11	-	PF0022	18976394	-1	24499	25908	2
12	-	PF0024	18976396	-1	30812	32164	1
13	-	PF0025	18976397	1	32207	32998	1
14	-	PF0026	18976398	-1	32979	34340	1
15	-	PF0027	18976399	-1	34545	35099	1
16	-	PF0031	18976403	-1	38333	39247	1
16	-	PF0030	18976402	-1	37233	38330	2
16	-	PF0029	18976401	-1	35819	37252	3
16	-	PF0028	18976400	-1	35386	35838	4
17	-	PF0032	18976404	1	39735	40019	1
18	-	PF0034	18976406	-1	40405	40983	1
18	-	PF0033	18976405	-1	40169	40429	2
19	-	PF0035	18976407	1	41109	42077	1
19	-	PF0036	18976408	1	42064	42855	2
20	-	PF0042	18976414	-1	48375	49118	1
20	-	PF0041	18976413	-1	46636	48378	2
20	-	PF0040	18976412	-1	46038	46613	3
20	-	PF0039	18976411	-1	45552	46013	4
20	-	PF0038	18976410	-1	44919	45509	5
20	-	PF0037	18976409	-1	43228	44922	6
21	-	PF0043	18976415	-1	49183	51636	1
22	-	PF0046	18976418	-1	54156	55124	1
22	-	PF0045	18976417	-1	53135	54169	2
22	-	PF0044	18976416	-1	51760	53145	3
23	-	PF0047	18976419	-1	55124	55792	1
24	-	PF0048	18976420	1	55848	56570	1
25	-	PF0056	18976428	-1	62346	62714	1
25	-	PF0055	18976427	-1	61948	62283	2
25	-	PF0054	18976426	-1	61472	61939	3
25	-	PF0053	18976425	-1	58953	61463	4
25	-	PF0052	18976424	-1	58363	58956	5
25	-	PF0051	18976423	-1	57707	58366	6
25	-	PF0050	18976422	-1	57460	57747	7
25	-	PF0049	18976421	-1	56554	57459	8
26	-	PF0057	18976429	1	62786	64441	1
27	-	PF0060	18976432	-1	66216	67424	1
27	-	PF0059	18976431	-1	65527	66210	2
27	-	PF0058	18976430	-1	64434	65492	3
28	-	PF0064	18976436	-1	69558	70730	1
28	ribH	PF0063	18976435	-1	69088	69561	2
28	-	PF0062	18976434	-1	68034	69098	3
28	-	PF0061	18976433	-1	67490	68041	4
29	-	PF0065	18976437	1	70838	71470	1
30	-	PF0066	18976438	-1	71424	71558	1
31	-	PF0069	18976441	-1	72993	73694	1
31	-	PF0068	18976440	-1	72153	72935	2
31	-	PF0067	18976439	-1	71671	72156	3
32	-	PF0070	18976442	1	73872	74774	1
32	-	PF0071	18976443	1	74780	76492	2
33	-	PF0073	18976445	-1	78019	79437	1
34	-	PF0074	18976446	1	79562	80317	1
34	-	PF0075	18976447	1	80328	81500	2
34	-	PF0076	18976448	1	81513	82406	3
34	-	PF0077	18976449	1	82448	83155	4
35	-	PF0079	18976451	-1	84030	85325	1
35	-	PF0078	18976450	-1	83138	84046	2
36	-	PF0080	18976452	1	85449	86486	1
36	-	PF0081	18976453	1	86517	87308	2
36	-	PF0082	18976454	1	87301	88335	3
37	-	PF0084	18976456	-1	88867	88989	1
37	-	PF0083	161484714	-1	88332	88883	2
38	-	PF0086	18976458	-1	92940	93584	1
38	-	PF0085	18976457	-1	89099	92935	2
39	-	PF0087	18976459	1	93646	94050	1
39	-	PF0088	18976460	1	94057	95562	2
39	-	PF0089	18976461	1	95567	96568	3
39	moaA	PF0090	18976462	1	96627	97550	4
40	-	PF0091	18976463	1	97598	98419	1
41	-	PF0093	18976465	-1	99866	102424	1
41	-	PF0092	18976464	-1	98420	99859	2
42	-	PF0094	18976466	-1	102519	103199	1
43	-	PF0095	33359448	1	103323	104030	1
43	-	PF0096	18976468	1	103966	104208	2
43	-	PF0097	18976469	1	104205	105386	3
44	-	PF0099	18976471	-1	106140	107090	1
44	nadE	PF0098	18976470	-1	105370	106143	2
45	-	PF0100	18976472	1	107145	107582	1
45	-	PF0101	18976473	1	107607	108590	2
46	-	PF0102	18976474	1	108722	109468	1
46	-	PF0103	18976475	1	109478	109963	2
46	-	PF0104	18976476	1	109944	110243	3
46	-	PF0105	18976477	1	110283	111437	4
46	-	PF0106	18976478	1	111416	112537	5
46	-	PF0107	18976479	1	112570	113157	6
46	-	PF0108	18976480	1	113144	113713	7
47	-	PF0111	33359449	-1	115875	117128	1
47	-	PF0110	18976482	-1	114881	115924	2
47	-	PF0109	18976481	-1	114043	114888	3
48	-	PF0112	18976484	1	117115	118179	1
48	-	PF0113	18976485	1	118242	118709	2
49	-	PF0115	18976487	-1	119316	120506	1
49	-	PF0114	18976486	-1	118681	119253	2
50	-	PF0119	18976491	-1	123510	125135	1
50	-	PF0118	18976490	-1	122562	123509	2
50	-	PF0117	18976489	-1	121696	122565	3
50	-	PF0116	18976488	-1	120590	121684	4
51	-	PF0120	18976492	1	125631	126665	1
52	-	PF0121	18976493	-1	126676	127917	1
53	-	PF0123	18976495	-1	129190	129588	1
53	-	PF0122	18976494	-1	128228	129193	2
54	-	PF0124	18976496	1	129706	130731	1
55	-	PF0125	18976497	-1	130715	130948	1
56	-	PF0126	18976498	1	131060	132394	1
57	speE	PF0127	18976499	-1	132382	133227	1
58	-	PF0128	18976500	1	133314	134513	1
58	-	PF0129	18976501	1	134510	135022	2
59	-	PF0130	33359450	-1	135009	135623	1
60	-	PF0131	18976503	1	135637	136581	1
61	-	PF0131.1n	33359451	-1	138821	139534	1
62	-	PF0131.2n	33359452	-1	140179	140877	1
63	-	PF0131.3n	33359453	1	141213	141389	1
64	-	PF0132	33359454	1	141849	143318	1
64	-	PF0133	33359455	1	143315	143890	2
65	-	PF0134	18976506	-1	143884	144492	1
66	lysK	PF0135	18976507	1	144607	146178	1
66	-	PF0136	18976508	1	146184	147086	2
67	-	PF0137	18976509	-1	147057	147743	1
68	-	PF0138	18976510	1	147810	148781	1
69	-	PF0139	18976511	1	148852	149451	1
70	-	PF0140	18976512	-1	149426	150589	1
71	-	PF0141	18976513	1	150678	151595	1
71	-	PF0142	18976514	1	151648	152568	2
71	-	PF0143	18976515	1	152568	153731	3
71	-	PF0144	18976516	1	153721	154650	4
71	-	PF0145	18976517	1	154652	155266	5
72	-	PF0147	18976519	-1	155840	156457	1
72	-	PF0146	18976518	-1	155263	155853	2
73	-	PF0149	18976521	-1	157236	158027	1
73	-	PF0148	18976520	-1	156649	157221	2
74	-	PF0150	18976522	1	158092	158706	1
74	-	PF0151	18976523	1	158703	159494	2
75	-	PF0153	18976525	-1	160186	160890	1
75	-	PF0152	18976524	-1	159491	160150	2
76	-	PF0154	18976526	1	160961	162310	1
77	asnC	PF0155	18976527	-1	162480	163793	1
78	-	PF0157	18976529	-1	167010	168806	1
78	-	PF0156	18976528	-1	164091	166994	2
79	-	PF0159	18976531	-1	169930	170520	1
79	-	PF0158	18976530	-1	168884	169933	2
80	-	PF0160	18976532	1	170595	171968	1
80	-	PF0161	18976533	1	171965	173227	2
80	-	PF0162	18976534	1	173278	173844	3
81	-	PF0163	18976535	-1	173847	174623	1
82	-	PF0164	18976536	1	174556	175761	1
83	-	PF0167	18976539	-1	176949	178058	1
83	-	PF0166	18976538	-1	176434	176952	2
83	-	PF0165	18976537	-1	175745	176437	3
84	-	PF0168	18976540	1	178150	178653	1
84	-	PF0169	18976541	1	178650	179810	2
84	-	PF0170	18976542	1	179807	180805	3
85	-	PF0171	18976543	-1	180802	181317	1
86	gcp	PF0172	18976544	-1	181525	182499	1
87	-	PF0173	18976545	1	182599	183489	1
87	secD	PF0174	18976546	1	183486	185003	2
87	-	PF0175	18976547	1	185009	185701	3
88	-	PF0176	33359456	1	185779	186105	1
88	-	PF0177	18976549	1	186107	188098	2
88	-	PF0178	18976550	1	188100	188579	3
88	-	PF0179	33359457	1	188599	189210	4
88	-	PF0180	18976552	1	189217	190329	5
88	-	PF0181	18976553	1	190326	190637	6
88	-	PF0182	18976554	1	190644	193685	7
88	-	PF0183	18976555	1	193691	195079	8
88	-	PF0184	18976556	1	195110	195754	9
88	-	PF0185	18976557	1	195786	197000	10
89	-	PF0186	18976558	-1	196975	197802	1
90	-	PF0189	18976561	-1	199478	200827	1
90	-	PF0188	18976560	-1	198787	199530	2
90	-	PF0187	18976559	-1	197868	198776	3
91	-	PF0190	18976562	1	201035	203524	1
92	-	PF0191	18976563	1	203712	204761	1
92	-	PF0192	18976564	1	204772	206196	2
92	-	PF0193	18976565	1	206207	207166	3
92	-	PF0194	18976566	1	207177	208184	4
92	-	PF0195	18976567	1	208160	208702	5
92	-	PF0196	18976568	1	208695	209264	6
93	-	PF0197	18976569	1	209332	209571	1
93	-	PF0198	18976570	1	209565	210248	2
93	-	PF0199	18976571	1	210357	212471	3
94	-	PF0203	18976575	-1	217828	218961	1
94	-	PF0202	18976574	-1	216620	217822	2
94	-	PF0201	18976573	-1	214120	216615	3
94	-	PF0200	18976572	-1	212635	214077	4
95	-	PF0204	18976576	1	219318	220427	1
95	-	PF0205	18976577	1	220424	221932	2
95	-	PF0206	18976578	1	221929	222756	3
95	-	PF0207	18976579	1	222845	224077	4
95	-	PF0208	18976580	1	224091	225470	5
95	-	PF0209	18976581	1	225439	226260	6
96	-	PF0210	18976582	-1	226257	227870	1
97	-	PF0211	18976583	1	228005	228619	1
98	-	PF0212	18976584	-1	228606	230933	1
99	-	PF0213	18976585	1	231034	231846	1
100	maf	PF0216	18976588	-1	233948	234520	1
100	eno	PF0215	18976587	-1	232621	233913	2
100	-	PF0214	18976586	-1	231843	232583	3
101	rpl44e	PF0217	161484704	1	234645	234929	1
101	rps27e	PF0218	18976590	1	234934	235125	2
102	-	PF0219	18976591	-1	235100	235555	1
103	-	PF0220	18976592	1	235489	236793	1
104	-	PF0221	18976593	1	236943	237632	1
104	-	PF0222	18976594	1	237626	238285	2
104	-	PF0222.1n	33359459	1	238269	238451	3
104	-	PF0223	18976595	1	238448	239236	4
105	-	PF0224	18976596	-1	239229	239843	1
106	-	PF0225	18976597	1	239785	240171	1
106	-	PF0226	18976598	1	240105	240377	2
106	-	PF_t004		1	240406	240482	3
107	-	PF0229	18976601	-1	240936	242504	1
107	-	PF0228	18976600	-1	240797	241000	2
107	-	PF0227	18976599	-1	240581	240772	3
107	-	PF0226.1n	33359460	-1	240484	240612	4
108	-	PF0230	18976602	1	242646	243224	1
108	-	PF0231	18976603	1	243233	243538	2
108	-	PF0232	18976604	1	243538	244101	3
108	-	PF0233	18976605	1	244161	245558	4
109	-	PF0234	18976606	-1	245544	246617	1
110	-	PF0239	33359463	-1	249878	250159	1
110	-	PF0238	33359462	-1	249473	249877	2
110	-	PF0237	33359461	-1	248781	249476	3
110	-	PF0236	18976608	-1	247929	248768	4
110	-	PF0235	18976607	-1	246614	247876	5
111	-	PF0240	18976612	1	250877	251719	1
112	-	PF0241	18976613	-1	251788	252945	1
113	-	PF0242	18976614	-1	253396	253584	1
114	-	PF0244	18976616	-1	254994	255248	1
114	-	PF0243	18976615	-1	253719	254945	2
115	-	PF0245	18976617	-1	255427	255729	1
116	-	PF0246	18976618	1	255759	256070	1
117	-	PF0247	33359464	-1	256063	257019	1
118	-	PF0248	18976620	1	257146	257634	1
118	-	PF0249	18976621	1	257646	258203	2
118	-	PF0250	18976622	1	258208	258687	3
119	-	PF0251	18976623	1	259043	260239	1
120	-	PF0257	18976629	-1	264096	264632	1
120	-	PF0256	18976628	-1	263488	264057	2
120	-	PF0255	18976627	-1	263306	263491	3
120	-	PF0254	18976626	-1	262773	263306	4
120	rps24e	PF0253	18976625	-1	262484	262783	5
120	-	PF0252	18976624	-1	262329	262481	6
121	-	PF0258	18976630	-1	264702	265547	1
122	-	PF0259	18976631	1	265619	265921	1
122	-	PF0260	18976632	1	265918	267048	2
123	-	PF0262	18976634	-1	269798	272044	1
123	-	PF0261	18976633	-1	267040	269811	2
124	-	PF0263	18976635	1	272118	272636	1
125	hisS	PF0264	18976636	-1	272706	274004	1
125	-	PF_s006		-1	272637	272693	2
126	-	PF0265	18976637	1	274108	275295	1
127	-	PF0267	18976639	-1	276518	277030	1
127	-	PF0266	18976638	-1	276009	276521	2
128	-	PF0268	18976640	1	277117	278250	1
128	-	PF_s007		1	278285	278341	2
128	-	PF0269	18976641	1	278344	278610	3
128	alaS	PF0270	18976642	1	278656	281400	4
129	-	PF0271	18976643	-1	281405	281866	1
130	-	PF0272	18976644	1	281958	283928	1
131	-	PF0273	18976645	-1	283979	284830	1
132	-	PF0274	18976646	1	285056	285757	1
132	-	PF0275	18976647	1	285783	286922	2
133	-	PF0281	18976653	-1	292693	293079	1
133	-	PF0280	18976652	-1	292337	292651	2
133	-	PF0279	18976651	-1	291361	292299	3
133	-	PF0278	18976650	-1	290580	291368	4
133	-	PF0277	18976649	-1	288420	290576	5
133	-	PF0276	18976648	-1	286923	288374	6
134	-	PF0282	18976654	1	293174	293815	1
134	-	PF0283	18976655	1	293850	294125	2
135	-	PF0284	33359465	-1	294115	294705	1
136	-	PF0285	18976657	1	294806	296263	1
137	-	PF0286	18976658	1	296416	297234	1
138	-	PF0287	18976659	1	297558	301754	1
139	-	PF0288	18976660	-1	301780	302415	1
140	-	PF0289	18976661	1	302436	304310	1
141	valS	PF0290	18976662	-1	304315	306990	1
142	cobD	PF0296	18976668	-1	311040	311897	1
142	-	PF0295	18976667	-1	310341	311036	2
142	-	PF0294	18976666	-1	309968	310393	3
142	-	PF0293	18976665	-1	309015	309971	4
142	-	PF0292	18976664	-1	307989	308978	5
142	-	PF0291	18976663	-1	307149	307949	6
143	-	PF0297	18976669	1	314195	314617	1
143	-	PF0298	18976670	1	314674	315144	2
143	-	PF0298.1n	33359466	1	315141	315401	3
143	cobS	PF0299	18976671	1	315361	316047	4
143	-	PF0300	18976672	1	316044	316595	5
144	-	PF0302	18976674	-1	318028	318882	1
144	-	PF0301	18976673	-1	316573	318024	2
145	-	PF0303	18976675	1	318794	319789	1
146	-	PF0304	18976676	-1	319823	321151	1
147	-	PF0307	18976679	-1	322928	323938	1
147	-	PF0306	18976678	-1	321906	322931	2
147	-	PF0305	18976677	-1	321323	321904	3
148	-	PF0308	18976680	1	324065	325084	1
149	-	PF0310	18976682	-1	326544	327413	1
149	-	PF0309	18976681	-1	325274	326551	2
149	-	PF_t006		-1	325145	325222	3
150	-	PF0311	18976683	-1	327278	327628	1
151	-	PF0315	33359467	-1	329612	330190	1
151	-	PF0314	18976686	-1	329475	329684	2
151	-	PF0313	18976685	-1	329163	329420	3
151	-	PF_s008		-1	329116	329170	4
151	-	PF0312	18976684	-1	327695	329062	5
152	-	PF0316	18976688	1	330225	331277	1
152	-	PF0317	18976689	1	331274	332116	2
152	-	PF0318	18976690	1	332150	334012	3
153	-	PF0319	18976691	-1	334060	335070	1
153	-	PF_s009		-1	334013	334067	2
154	-	PF0320	18976692	1	335118	336095	1
155	-	PF0321	18976693	-1	336067	337245	1
156	-	PF0323	18976695	1	338238	338678	1
157	-	PF0324	18976696	1	338773	339378	1
158	-	PF0325	18976697	1	339395	339928	1
159	-	PF0326	33359468	1	339936	340940	1
159	-	PF0327	18976699	1	340937	341320	2
159	-	PF0328	18976700	1	341307	342230	3
160	-	PF0338	18976710	-1	351748	352341	1
160	-	PF0337	18976709	-1	350944	351738	2
160	-	PF0336	18976708	-1	350457	350933	3
160	-	PF0335	18976707	-1	349245	350453	4
160	-	PF0334	18976706	-1	348707	349264	5
160	-	PF0333	18976705	-1	348225	348707	6
160	-	PF0332	18976704	-1	347500	348114	7
160	-	PF0331	18976703	-1	345866	347479	8
160	-	PF0330	18976702	-1	344148	345854	9
160	-	PF0329	33359469	-1	342178	344151	10
161	-	PF0340	18976712	-1	353433	353759	1
161	-	PF0339	18976711	-1	352470	353420	2
162	-	PF0341	18976713	1	353954	354922	1
163	-	PF0346	18976718	-1	358419	360236	1
163	-	PF0345	18976717	-1	358122	358370	2
163	-	PF0344	18976716	-1	356987	358120	3
163	-	PF0343	18976715	-1	355681	356946	4
163	-	PF0342	33359470	-1	354894	355643	5
164	-	PF0347	18976719	1	360431	361408	1
165	-	PF0348	18976720	-1	361528	362229	1
166	-	PF0350	18976722	-1	363090	363914	1
166	-	PF0349	18976721	-1	362400	363074	2
167	-	PF0352	33359471	-1	365038	365628	1
167	-	PF0351	18976723	-1	364274	365131	2
168	-	PF0353	33359472	-1	365787	366935	1
169	-	PF0354	18976726	1	367052	367855	1
170	-	PF0356	18976728	-1	368506	369957	1
170	-	PF0355.1n	33359474	-1	368300	368509	2
170	-	PF0355	33359473	-1	367848	368303	3
171	-	PF0357	18976729	1	370134	372029	1
171	-	PF0358	18976730	1	372068	373060	2
171	-	PF0359	18976731	1	373064	373978	3
171	-	PF0360	18976732	1	373975	374949	4
171	-	PF0361	18976733	1	374942	375907	5
171	-	PF0362	18976734	1	375904	376881	6
171	-	PF0363	18976735	1	376900	379218	7
172	-	PF0364	18976736	-1	379215	380150	1
173	-	PF0365	18976737	1	380352	381266	1
174	-	PF0370	18976742	-1	384410	385411	1
174	-	PF0369	18976741	-1	383398	384396	2
174	-	PF0368	18976740	-1	382631	383386	3
174	-	PF0367	18976739	-1	381821	382621	4
174	-	PF0366	18976738	-1	381252	381842	5
175	-	PF0371	18976743	1	385602	386894	1
176	-	PF0372	18976744	1	387045	387554	1
176	-	PF0373	18976745	1	387603	388580	2
176	ychF	PF0374	18976746	1	388629	389822	3
177	rpl39e	PF0379	18976751	-1	391556	391711	1
177	-	PF0378	33359475	-1	391258	391554	2
177	-	PF0377	18976749	-1	390548	391231	3
177	rplX	PF0376	18976748	-1	390301	390534	4
177	-	PF0375	18976747	-1	389836	390276	5
178	-	PF0380	33359476	1	391829	392566	1
178	-	PF0381	18976753	1	392615	393535	2
179	-	PF0382	18976754	1	393402	393923	1
179	-	PF0383	18976755	1	393960	394295	2
179	-	PF0384	18976756	1	394252	395244	3
179	-	PF0385	18976757	1	395249	395575	4
179	-	PF0386	18976758	1	395581	396306	5
179	-	PF0387	18976759	1	396310	396648	6
180	-	PF0388	18976760	-1	396645	397553	1
181	-	PF0389	18976761	1	397700	398401	1
181	-	PF_t011		1	398462	398537	2
181	-	PF0390	18976762	1	398596	399753	3
181	-	PF0391	18976763	1	399753	400157	4
181	-	PF0392	18976764	1	400111	401364	5
182	-	PF0393	18976765	1	401435	402160	1
183	-	PF0395	18976767	-1	403030	403560	1
183	-	PF0394	18976766	-1	402144	403040	2
184	-	PF0396	18976768	-1	403571	404143	1
185	-	PF0397	18976769	1	403941	404501	1
186	-	PF0401	18976773	-1	408267	408845	1
186	-	PF0400	18976772	-1	407242	408231	2
186	-	PF0399	18976771	-1	405007	407229	3
186	-	PF0398	18976770	-1	404502	405005	4
187	-	PF0406	18976778	-1	412570	413634	1
187	-	PF0405	18976777	-1	411687	412619	2
187	-	PF0404	18976776	-1	410434	411690	3
187	-	PF0403	18976775	-1	409922	410437	4
187	-	PF0402	18976774	-1	408966	409916	5
188	-	PF0406.1n	33359477	1	413429	413656	1
189	-	PF0407	18976779	-1	413631	415454	1
190	-	PF0408	18976780	-1	415421	416122	1
191	-	PF0409	18976781	1	416244	417014	1
191	-	PF0410	18976782	1	417004	417267	2
192	-	PF0411	18976783	1	417264	419495	1
193	-	PF0413	18976785	-1	420500	421126	1
193	-	PF0412	18976784	-1	419492	420496	2
194	-	PF0414	18976786	1	421177	421662	1
195	-	PF0422	18976794	-1	430811	432130	1
195	purP	PF0421	18976793	-1	429657	430799	2
195	-	PF0420	18976792	-1	426743	429601	3
195	-	PF0419	18976791	-1	425775	426761	4
195	-	PF0418	18976790	-1	424832	425785	5
195	-	PF0417	18976789	-1	423623	424822	6
195	-	PF0416	18976788	-1	422811	423626	7
195	-	PF0415	18976787	-1	421621	422808	8
196	-	PF0423	18976795	1	432279	432431	1
196	-	PF0424	18976796	1	432443	432961	2
196	-	PF0425	18976797	1	432964	433728	3
196	-	PF0426	18976798	1	433790	434908	4
196	-	PF0427	18976799	1	434901	435413	5
197	-	PF0428	18976800	1	435498	435947	1
198	-	PF0429	18976801	-1	435969	437450	1
199	-	PF0429.1n	33359478	-1	437779	437877	1
200	purT	PF0430	18976802	-1	438413	439702	1
201	-	PF0431	18976803	1	439838	440842	1
201	-	PF0432	18976804	1	440866	441687	2
202	-	PF0432.3n	33359479	-1	442921	443268	1
203	-	PF0433	18976805	1	442034	442189	1
204	-	PF0434	18976806	-1	442192	442530	1
205	-	PF0435	18976807	1	443269	444636	1
206	-	PF0437.1n	33359480	-1	447736	447987	1
206	-	PF0437	18976809	-1	446395	447693	2
206	-	PF0436	18976808	-1	445419	446393	3
207	-	PF0438	18976810	1	448319	448645	1
208	-	PF0439	18976811	-1	449422	450351	1
209	-	PF0439.3n	33359481	1	451299	451526	1
210	-	PF0440	18976812	-1	451759	456981	1
211	-	PF0441	18976813	-1	457188	458171	1
212	-	PF0442	18976814	1	458228	459493	1
213	-	PF0446	18976818	-1	462991	463449	1
213	-	PF0445	18976817	-1	461891	462949	2
213	-	PF0444	18976816	-1	460800	461894	3
213	-	PF0443	18976815	-1	459482	460813	4
214	-	PF0448	18976820	-1	464321	464989	1
214	-	PF0447	18976819	-1	463562	464263	2
215	-	PF0449	33359482	1	464844	465722	1
216	-	PF0450	18976822	-1	465719	467038	1
217	-	PF0453	18976825	-1	467898	469481	1
217	-	PF0452	18976824	-1	467478	467888	2
217	-	PF0451	18976823	-1	467197	467475	3
218	-	PF0454	18976826	1	469587	470699	1
218	-	PF0455	18976827	1	470710	471042	2
219	-	PF0456	18976828	-1	471039	472538	1
220	-	PF0459	18976831	-1	473792	474565	1
220	-	PF0458	18976830	-1	473220	473786	2
220	-	PF0457	18976829	-1	472643	473209	3
221	-	PF0460	18976832	1	474638	476242	1
221	-	PF0461	18976833	1	476258	476839	2
221	-	PF0462	18976834	1	476787	477350	3
221	-	PF_s011		1	477349	477405	4
222	-	PF0467	18976839	-1	481472	484558	1
222	-	PF0466	18976838	-1	481195	481485	2
222	-	PF0465	18976837	-1	480153	481205	3
222	-	PF0464	18976836	-1	478142	480103	4
222	-	PF0463	18976835	-1	477397	478101	5
223	-	PF0468	18976840	1	484575	484982	1
224	-	PF0470	18976842	-1	485548	485889	1
224	-	PF0469	18976841	-1	484979	485551	2
225	-	PF0472	18976844	-1	487196	487333	1
225	-	PF0471	18976843	-1	485963	487156	2
226	-	PF0473	18976845	1	487387	488067	1
227	-	PF0476	18976848	-1	490572	491330	1
227	-	PF0475	18976847	-1	489742	490572	2
227	-	PF0474	18976846	-1	488057	489745	3
228	-	PF0477	18976849	1	491442	492863	1
229	-	PF0478	18976850	-1	492789	494861	1
230	-	PF0479	18976851	-1	495032	496429	1
231	-	PF0480	18976852	1	496589	497362	1
232	-	PF0483	18976855	-1	501129	501617	1
232	-	PF0482	18976854	-1	497978	501127	2
232	-	PF0481	18976853	-1	497513	497935	3
233	-	PF0485	18976857	-1	502464	503201	1
233	-	PF0484	18976856	-1	501670	502416	2
234	-	PF0486	18976858	1	503315	504169	1
235	-	PF0487	18976859	-1	504156	505157	1
236	-	PF0488	18976860	1	505347	505724	1
237	-	PF0489	18976861	1	505821	506618	1
238	-	PF0491	18976863	-1	507364	507951	1
238	-	PF0490	18976862	-1	506615	507346	2
239	-	PF0492	18976864	-1	508068	508349	1
240	-	PF0496	18976868	1	517689	518483	1
241	-	PF0505	18976877	-1	525443	525991	1
241	-	PF0504	18976876	-1	522953	525403	2
241	-	PF0503	18976875	-1	521928	522923	3
241	-	PF0502	18976874	-1	521219	521935	4
241	-	PF0501	18976873	-1	520634	521188	5
241	-	PF0500	18976872	-1	519829	520665	6
241	-	PF0499	18976871	-1	519111	519824	7
241	-	PF0498	18976870	-1	518797	519114	8
241	-	PF0497	18976869	-1	518588	518800	9
242	-	PF0506	18976878	1	526010	526126	1
243	-	PF0507	18976879	1	526431	526565	1
244	-	PF0508	18976880	-1	526555	528582	1
245	-	PF0509	18976881	-1	528588	530690	1
246	-	PF0512	18976884	1	531918	532442	1
247	-	PF0514	18976886	-1	533881	535524	1
247	-	PF0513	18976885	-1	532443	533822	2
248	-	PF0515	18976887	1	535571	536374	1
248	-	PF0516	18976888	1	536364	536783	2
248	-	PF0517	18976889	1	536770	537714	3
248	-	PF0518	18976890	1	537725	538948	4
248	-	PF0519	18976891	1	538942	539355	5
249	-	PF0522	18976894	-1	540820	541992	1
249	-	PF0521	18976893	-1	540549	540809	2
249	-	PF0520	18976892	-1	539348	540538	3
250	-	PF0523	18976895	-1	542154	542582	1
251	-	PF0524	33359483	1	542756	542974	1
251	-	PF0525	18976897	1	542993	544219	2
251	-	PF0526	18976898	1	544265	545041	3
251	-	PF0527	18976899	1	545022	545363	4
252	-	PF0531	18976903	-1	547053	547667	1
252	-	PF0530	18976902	-1	546805	547056	2
252	-	PF0529	18976901	-1	546149	546802	3
252	-	PF0528	18976900	-1	545343	546152	4
253	-	PF0532	18976904	1	547843	549216	1
253	-	PF0533	18976905	1	549209	551149	2
253	-	PF0534	18976906	1	551146	551790	3
254	tfx	PF0535	18976907	-1	551853	552281	1
255	-	PF0536	18976908	-1	552553	553254	1
256	-	PF0537	18976909	-1	553680	555992	1
257	-	PF0538	18976910	-1	556872	558308	1
258	-	PF0538.1n	33359484	1	558412	558870	1
259	-	PF0539	33359485	1	558415	559286	1
260	thyX	PF0540	18976912	1	559431	560165	1
261	-	PF0541	18976913	1	560366	561253	1
261	-	PF_t014		1	561295	561381	2
261	-	PF0542	18976914	1	561410	562615	3
261	-	PF0543	18976915	1	562627	562899	4
262	-	PF0546	18976918	-1	563543	564835	1
262	-	PF0545	18976917	-1	563290	563583	2
262	-	PF0544	18976916	-1	562896	563297	3
263	-	PF0547	18976919	-1	565055	566401	1
264	-	PF0548	18976920	1	566642	566869	1
264	-	PF0549	18976921	1	566870	567973	2
265	-	PF0550	18976922	1	568475	568720	1
265	-	PF0551	18976923	1	568724	568903	2
266	-	PF0552	18976924	-1	568808	570007	1
267	-	PF0553	18976925	1	570148	570597	1
268	-	PF0554	18976926	1	570884	571873	1
269	-	PF0555	18976927	-1	571932	572705	1
270	fabG	PF0557	18976929	-1	573664	574446	1
270	-	PF0556	18976928	-1	572901	573674	2
271	-	PF0558	18976930	1	574633	575520	1
272	-	PF0559	18976931	1	575593	577932	1
273	-	PF0560	18976932	-1	577963	578865	1
274	-	PF0561	18976933	1	578968	579471	1
274	-	PF0562	18976934	1	579480	580229	2
274	-	PF0563	18976935	1	580237	581202	3
275	-	PF0568	18976940	-1	590397	590831	1
275	-	PF0567	18976939	-1	587822	590494	2
275	-	PF0566	18976938	-1	584508	587825	3
275	-	PF0565	18976937	-1	584080	584508	4
275	-	PF0564	18976936	-1	581261	584083	5
275	-	PF_s014		-1	581205	581261	6
276	-	PF0569	18976941	1	590873	591298	1
277	-	PF0571	33359486	-1	591722	592441	1
277	-	PF0570	18976942	-1	591279	591695	2
278	-	PF0572	18976944	1	592552	594519	1
279	-	PF0573	18976945	1	594596	594823	1
279	-	PF0574	18976946	1	594811	595212	2
280	-	PF0576	18976948	-1	596048	596188	1
280	-	PF0575	18976947	-1	595671	596009	2
281	-	PF0577	18976949	1	596299	597150	1
281	-	PF0578	18976950	1	597147	597848	2
281	-	PF0579	18976951	1	597845	598537	3
282	-	PF0580	18976952	1	598798	599799	1
283	-	PF0581	18976953	-1	600032	601354	1
284	-	PF0584	18976956	-1	603157	603642	1
284	-	PF0583	18976955	-1	602223	603188	2
284	-	PF0582	18976954	-1	601462	602226	3
285	-	PF0585	18976957	-1	603707	605014	1
286	-	PF0586	18976958	1	605418	606017	1
286	-	PF0587	18976959	1	606010	606624	2
286	-	PF0586.1n	33359487	1	606551	606754	3
287	-	PF0590	33359488	-1	609612	610391	1
287	-	PF0589	18976961	-1	608213	609598	2
287	-	PF0588	18976960	-1	606805	608172	3
288	-	PF0591	18976963	-1	610337	611521	1
289	-	PF0594	18976966	-1	615154	616101	1
289	-	PF0593	18976965	-1	614163	615095	2
289	-	PF0592	18976964	-1	611563	614166	3
290	-	PF0596	18976968	-1	617011	617955	1
290	-	PF0595	18976967	-1	616202	617011	2
291	-	PF0597	18976969	1	617713	619035	1
292	pyrB	PF0599	18976971	-1	619484	620410	1
292	-	PF0598	18976970	-1	619025	619483	2
293	-	PF0600	33359489	1	620490	621560	1
293	-	PF0601	18976973	1	621557	622444	2
293	-	PF0602	18976974	1	622480	622998	3
294	-	PF0603	18976975	1	625714	626160	1
295	-	PF0604	18976976	-1	626147	627118	1
296	-	PF0604.1n	33359491	-1	627648	628106	1
297	-	PF0605	33359490	-1	627232	628103	1
298	-	PF0606	18976978	1	628148	629350	1
298	-	PF0607	18976979	1	629376	630041	2
298	-	PF0608	18976980	1	630051	631178	3
298	-	PF0609	18976981	1	631168	631545	4
299	-	PF0610	18976982	-1	631526	631819	1
300	-	PF0611	18976983	1	631869	633017	1
301	-	PF0612	33359492	-1	633007	633810	1
302	-	PF0613	18976985	1	634042	635169	1
302	-	PF0614	18976986	1	635224	635622	2
302	hypA	PF0615	18976987	1	635673	636092	3
302	-	PF0616	18976988	1	636089	636814	4
302	-	PF0617	18976989	1	636827	637303	5
303	-	PF0619	18976991	-1	637852	638256	1
303	mobA	PF0618	18976990	-1	637268	637858	2
304	-	PF0620	18976992	1	638313	638639	1
304	-	PF0621	18976993	1	638636	639406	2
304	-	PF0622	18976994	1	639385	639486	3
305	-	PF0623	18976995	-1	639487	639987	1
306	-	PF0624	18976996	-1	640386	640847	1
307	-	PF0625	18976997	1	641065	641844	1
307	-	PF0626	18976998	1	641853	642209	2
308	-	PF0627	18976999	1	642284	642424	1
308	-	PF0628	18977000	1	642417	642713	2
308	-	PF0629	18977001	1	642719	643387	3
309	-	PF0635	18977007	-1	647323	648672	1
309	-	PF0634	18977006	-1	645887	647263	2
309	-	PF0633	33359494	-1	645439	645909	3
309	-	PF0632	18977004	-1	644654	645415	4
309	-	PF0631	18977003	-1	643597	644610	5
309	-	PF0630	33359493	-1	643384	643575	6
310	-	PF0636	18977008	-1	648765	650135	1
311	-	PF0643	18977015	-1	656874	657236	1
311	-	PF0642	33359495	-1	655852	656877	2
311	-	PF0641	18977013	-1	655060	655851	3
311	-	PF0640	18977012	-1	653114	655090	4
311	-	PF0639	18977011	-1	652404	653117	5
311	-	PF0638	18977010	-1	651243	652391	6
311	-	PF0637	18977009	-1	650200	651246	7
312	-	PF0644	18977016	1	657364	658026	1
313	-	PF0645	18977017	1	658148	658447	1
314	-	PF0646	18977018	-1	658780	659130	1
315	-	PF0647	18977019	-1	659796	661442	1
316	-	PF0648	18977020	1	661581	661931	1
316	-	PF0649	18977021	1	661966	662433	2
317	-	PF0651	18977023	-1	663510	664277	1
317	-	PF0650	18977022	-1	662539	663525	2
318	-	PF0652	18977024	1	664685	665872	1
319	-	PF0653	18977025	1	666025	666549	1
320	-	PF0654	18977026	1	666751	667128	1
321	-	PF0655	18977027	1	667119	668231	1
321	-	PF0655.1n	33359496	1	668273	668512	2
322	-	PF0657	18977029	-1	668997	669893	1
322	-	PF0656	18977028	-1	668559	668957	2
323	-	PF0658	18977030	-1	669906	670082	1
324	-	PF0659	18977031	-1	670460	670957	1
325	-	PF0660	18977032	-1	671023	671979	1
326	-	PF0661	18977033	1	672050	672844	1
327	-	PF0662	18977034	1	672937	673128	1
328	-	PF0663	18977035	1	673193	674155	1
328	-	PF0664	18977036	1	674186	674494	2
329	-	PF0665	18977037	-1	674514	674864	1
330	-	PF0666	18977038	-1	674979	676337	1
331	-	PF0667	18977039	-1	676584	677936	1
332	-	PF0668	18977040	-1	678104	678484	1
333	-	PF0669	18977041	1	678575	679507	1
334	-	PF0670	18977042	-1	679716	681488	1
335	-	PF0670.1n	33359497	1	681560	681763	1
335	-	PF0671	18977043	1	681821	683389	2
335	-	PF0672	18977044	1	683370	683756	3
335	-	PF0673	18977045	1	683759	684193	4
335	-	PF0674	18977046	1	684200	685402	5
335	-	PF0675	18977047	1	685459	685710	6
336	-	PF0676	18977048	-1	685707	686651	1
337	-	PF0678	18977050	-1	688955	690103	1
337	-	PF0677	18977049	-1	686783	688945	2
338	-	PF0679	18977051	1	690118	690789	1
339	-	PF0680	18977052	-1	690764	691177	1
340	-	PF0681	18977053	1	691384	692061	1
341	-	PF0682	18977054	-1	692075	692257	1
342	-	PF0683	18977055	1	692106	692276	1
342	-	PF0684	18977056	1	692283	692699	2
343	-	PF0687	18977059	-1	694475	695326	1
343	-	PF0686	18977058	-1	694049	694468	2
343	-	PF0685	18977057	-1	693117	694037	3
344	-	PF0687.1n	33359498	1	695694	695876	1
345	-	PF0687.2n	33359499	1	698653	698850	1
346	-	PF0688	18977060	1	699079	699579	1
347	-	PF0689	18977061	1	699650	700021	1
348	-	PF0691	18977063	-1	700151	700537	1
348	-	PF0690	18977062	-1	699847	700101	2
349	-	PF0692	161484713	1	700741	702081	1
350	-	PF0693	18977065	-1	702106	702582	1
351	-	PF0694	18977066	1	702693	703868	1
351	-	PF0695	18977067	1	703783	705210	2
351	-	PF0696	18977068	1	705212	705523	3
352	-	PF0697	18977069	1	705602	705922	1
352	-	PF0698	18977070	1	705937	706533	2
353	-	PF0699	18977071	-1	706356	706775	1
354	-	PF0700	18977072	1	706759	706860	1
355	-	PF0701	18977073	1	706936	707079	1
356	-	PF0702	18977074	1	707219	707740	1
357	-	PF0703	18977075	-1	707755	708570	1
358	-	PF0706.1n	33359500	-1	710704	710922	1
358	-	PF0706	18977078	-1	710372	710701	2
358	-	PF0705	18977077	-1	709009	710310	3
358	-	PF0704	18977076	-1	708642	708995	4
359	-	PF0707	18977079	1	710768	711451	1
360	-	PF0710	18977082	-1	712933	713175	1
360	-	PF0709	18977081	-1	712700	712906	2
360	-	PF0708	18977080	-1	711275	712660	3
361	-	PF0711	18977083	1	713303	713740	1
361	-	PF0712	18977084	1	713727	714104	2
361	-	PF0713	18977085	1	714059	714241	3
361	-	PF0714	18977086	1	714293	714814	4
362	-	PF0715	18977087	-1	715081	715617	1
363	-	PF0716	18977088	1	715679	716515	1
364	-	PF0717	18977089	1	716903	717427	1
365	-	PF0718	18977090	1	718003	718746	1
365	-	PF0719	18977091	1	718782	719006	2
365	-	PF0720	18977092	1	719033	719356	3
366	-	PF0721	18977093	-1	719708	720274	1
367	-	PF0722	18977094	1	720416	720985	1
368	-	PF0723	18977095	1	721320	722156	1
369	-	PF0724	18977096	1	722255	722839	1
369	-	PF0725	18977097	1	722875	723267	2
369	-	PF0726	18977098	1	723271	723645	3
370	-	PF0727	18977099	1	723739	723957	1
371	-	PF0728	18977100	1	724074	724715	1
371	-	PF0729	18977101	1	724719	725885	2
371	-	PF0730	18977102	1	725943	726857	3
372	-	PF0731	18977103	1	726955	727122	1
373	-	PF0731.1n	33359501	-1	727140	727325	1
374	-	PF0732.2n	33359502	-1	727982	728257	1
374	-	PF0732	18977104	-1	727207	727956	2
375	-	PF0735	18977107	-1	730718	731434	1
375	-	PF0734	18977106	-1	729599	730714	2
375	-	PF0733	18977105	-1	728694	729599	3
376	-	PF0736	18977108	-1	731806	732366	1
377	-	PF0736.1n	33359503	1	732387	732581	1
378	-	PF0737	18977109	1	733209	733343	1
379	-	PF0738	18977110	-1	733362	733907	1
380	-	PF0738.1n	33359504	1	734123	734482	1
381	-	PF0739	18977111	-1	735280	736080	1
382	-	PF0740	18977112	1	736025	738424	1
382	-	PF0741	18977113	1	738440	738742	2
383	-	PF0742	18977114	1	738843	739367	1
384	-	PF0743	18977115	1	739644	739886	1
385	-	PF0744	18977116	-1	740116	741705	1
386	-	PF0745	18977117	-1	742393	743028	1
387	-	PF0746	18977118	1	743091	743900	1
388	-	PF0747	18977119	-1	743892	744968	1
389	-	PF0748	18977120	1	745238	745387	1
390	-	PF0749	18977121	1	745558	745674	1
391	-	PF0750	18977122	1	745739	746326	1
392	-	PF0755	18977127	-1	750669	752189	1
392	-	PF0754	18977126	-1	748906	750618	2
392	-	PF0753	18977125	-1	748043	748909	3
392	-	PF0752	18977124	-1	747589	748038	4
392	-	PF0751	18977123	-1	746296	747540	5
393	-	PF0756	18977128	1	752343	753044	1
394	-	PF0758	18977130	-1	753118	753390	1
394	-	PF0757	18977129	-1	753017	753142	2
395	-	PF0759	18977131	1	753633	753950	1
395	-	PF0760	18977132	1	753911	754933	2
396	-	PF0761	18977133	-1	755060	755389	1
397	-	PF0762	33359505	-1	755454	755819	1
398	-	PF0763	18977135	1	755893	756036	1
399	-	PF0771	18977143	-1	763243	764415	1
399	-	PF0770	18977142	-1	762368	763246	2
399	-	PF0769	18977141	-1	761479	762375	3
399	-	PF0768	18977140	-1	760795	761409	4
399	-	PF0767	18977139	-1	759691	760785	5
399	-	PF0766	18977138	-1	758735	759685	6
399	-	PF0765	18977137	-1	757388	758677	7
399	-	PF0764	18977136	-1	756033	757328	8
400	-	PF0772	18977144	1	764538	764936	1
401	-	PF0774	18977146	-1	765189	765497	1
401	-	PF0773	18977145	-1	765121	765216	2
402	-	PF0775	18977147	1	765537	765860	1
402	-	PF0776	33359506	1	765933	766259	2
403	-	PF0777	18977149	1	766356	767003	1
404	-	PF0779	18977151	-1	767357	767491	1
404	-	PF0778	18977150	-1	767181	767360	2
404	-	PF0776.1n	33359507	-1	766956	767174	3
405	-	PF0780	18977152	1	767568	768269	1
406	-	PF0781	18977153	1	768446	768862	1
407	-	PF0782	18977154	1	769195	769524	1
407	-	PF0783	18977155	1	769551	770768	2
408	-	PF0784	18977156	-1	770736	771326	1
409	-	PF0785	18977157	1	771392	772093	1
410	-	PF0785.2n	33359509	-1	772203	772664	1
411	-	PF0785.3n	33359510	1	772786	773244	1
412	-	PF0786	33359508	1	772789	773660	1
413	-	PF0790	18977162	-1	775174	776934	1
413	-	PF0789	18977161	-1	774691	775161	2
413	-	PF0788	18977160	-1	774027	774686	3
413	-	PF0787	18977159	-1	773641	774030	4
414	-	PF0799	33359511	-1	784759	784968	1
414	-	PF0798	18977170	-1	783839	784747	2
414	-	PF0797	18977169	-1	782783	783826	3
414	-	PF0796	18977168	-1	782274	782774	4
414	-	PF0795	18977167	-1	781059	782261	5
414	-	PF0794	18977166	-1	779986	781062	6
414	-	PF0793	18977165	-1	779679	779924	7
414	-	PF0792	18977164	-1	778050	779660	8
414	-	PF0791	18977163	-1	776880	778049	9
415	-	PF0800	33359512	1	785140	785879	1
416	-	PF0801	18977173	1	785149	785595	1
417	-	PF0805	18977177	-1	788600	788956	1
417	-	PF0804	18977176	-1	787669	788598	2
417	-	PF0803	18977175	-1	786428	787672	3
417	-	PF0802	18977174	-1	786027	786431	4
418	-	PF0807	18977179	-1	789582	791270	1
418	-	PF0806	18977178	-1	788944	789585	2
419	-	PF0808	18977180	1	791326	792084	1
419	-	PF0809	18977181	1	792075	792317	2
420	-	PF0810	18977182	1	792435	793424	1
421	-	PF0811	18977183	-1	793480	793920	1
422	-	PF0813	18977185	-1	794519	794749	1
422	-	PF0812	18977184	-1	794106	794522	2
423	-	PF0814	18977186	1	794974	795462	1
424	-	PF0815	18977187	1	795782	795910	1
425	-	PF0816	18977188	-1	796206	797018	1
426	-	PF0817	18977189	-1	797137	797838	1
427	rpl34e	PF0821	18977193	-1	800043	800312	1
427	-	PF0820	18977192	-1	799453	800031	2
427	-	PF0819	18977191	-1	799201	799452	3
427	-	PF0818	18977190	-1	798141	799148	4
428	-	PF0822	18977194	1	800391	800636	1
428	-	PF0823	18977195	1	800694	802109	2
428	-	PF0824	18977196	1	802087	803559	3
429	-	PF0831	18977203	-1	809133	809909	1
429	-	PF0830	18977202	-1	808750	809136	2
429	-	PF0829	33359513	-1	808520	808729	3
429	-	PF_s016		-1	808453	808510	4
429	-	PF0828	18977200	-1	807782	808471	5
429	-	PF0827	18977199	-1	806556	807785	6
429	-	PF0826	18977198	-1	805426	806532	7
429	-	PF0825	18977197	-1	803543	805393	8
430	-	PF0832	18977204	-1	810182	810322	1
431	-	PF0833	18977205	1	810368	810625	1
432	-	PF0835	18977207	-1	811379	812260	1
432	-	PF0834	18977206	-1	810684	811382	2
433	-	PF0836	18977208	1	812605	813072	1
434	-	PF0837	18977209	1	813182	813301	1
434	-	PF0838	18977210	1	813298	813549	2
434	-	PF0839	18977211	1	813549	813929	3
435	-	PF0840	18977212	1	814031	814264	1
435	-	PF0841	18977213	1	814270	814497	2
435	-	PF0841.1n	33359514	1	814548	814820	3
435	-	PF0842	18977214	1	814820	815149	4
436	-	PF0842.1n	33359515	1	815269	815505	1
437	-	PF0843	18977215	1	815721	816518	1
438	-	PF0844	18977216	1	816519	817322	1
439	-	PF0845	18977217	-1	817300	819183	1
440	-	PF0846	18977218	1	819107	820618	1
441	-	PF0848	18977220	-1	821386	822156	1
441	-	PF0847	18977219	-1	820589	821335	2
442	-	PF0849	18977221	1	822427	823503	1
442	-	PF_s017		1	823496	823550	2
442	-	PF0850	18977222	1	823526	824641	3
443	-	PF0851	18977223	1	824720	825121	1
444	-	PF0853	18977225	-1	826577	827374	1
444	-	PF0852	18977224	-1	825103	826431	2
445	-	PF0855	18977227	-1	828617	829507	1
445	-	PF0854	18977226	-1	827661	828620	2
446	-	PF0855.1n	33359516	-1	831471	831710	1
447	-	PF0858	18977230	-1	833697	833939	1
447	-	PF0857	18977229	-1	831703	833694	2
448	-	PF0859	18977231	-1	834030	834788	1
449	-	PF0860	33359517	1	834828	835631	1
449	glmM	PF0861	18977233	1	835634	836992	2
450	-	PF0861.1n	33359518	-1	837012	837209	1
451	-	PF0862	18977234	1	837611	838738	1
452	-	PF0865	18977237	-1	839724	840257	1
452	-	PF0864	18977236	-1	839232	839720	2
452	-	PF0863	18977235	-1	838710	839225	3
453	-	PF0866	18977238	1	840367	841176	1
454	-	PF0867	18977239	-1	841173	841484	1
455	-	PF0868	18977240	1	841620	842861	1
455	aspC	PF0869	18977241	1	842922	844238	2
456	-	PF0873	18977245	-1	846874	847023	1
456	-	PF0872	18977244	-1	846441	846818	2
456	-	PF0871	33359519	-1	846032	846439	3
456	-	PF0870	18977242	-1	844239	846032	4
457	-	PF0874	18977246	1	847018	848157	1
457	-	PF0875	18977247	1	848154	849017	2
458	-	PF0876	18977248	-1	848995	849579	1
459	-	PF0876.1n	33359520	1	849733	849840	1
460	-	PF0877	18977249	-1	849792	849902	1
461	-	PF0878	18977250	1	850265	850453	1
461	-	PF0879	18977251	1	850422	850553	2
461	-	PF0880	18977252	1	850576	851979	3
462	-	PF0884	18977256	-1	854080	855123	1
462	-	PF0883	18977255	-1	853328	854083	2
462	-	PF0882	18977254	-1	852867	853331	3
462	-	PF0881	18977253	-1	852173	852880	4
463	-	PF0884.1n	33359521	1	855891	856079	1
464	-	PF0885	18977257	1	856232	856378	1
465	-	PF0886	33359522	1	856515	857495	1
465	-	PF0887	18977259	1	857480	858403	2
466	-	PF0888	18977260	1	858529	859392	1
467	-	PF0889	18977261	-1	859406	860383	1
468	leuS	PF0890	18977262	1	860619	863522	1
469	-	PF0891	18977263	1	863754	864857	1
469	-	PF0892	18977264	1	864854	865732	2
469	-	PF0893	18977265	1	865743	866528	3
469	-	PF0894	18977266	1	866525	867811	4
470	-	PF0897.1n	33359523	-1	869994	870257	1
470	-	PF0897	18977269	-1	868846	869988	2
470	-	PF0896	18977268	-1	868425	868853	3
470	-	PF0895	18977267	-1	867808	868428	4
471	-	PF0898	18977270	-1	870647	871348	1
472	-	PF0899	18977271	1	871468	871755	1
473	-	PF0900	18977272	1	872110	873090	1
474	-	PF0900.1n	33359524	-1	873213	873410	1
475	-	PF0901	18977273	-1	873517	873930	1
476	-	PF0902	18977274	1	874193	875188	1
477	-	PF0903	18977275	1	875553	876521	1
477	-	PF0904	33359525	1	876522	877259	2
478	-	PF0905	18977277	1	877515	878279	1
478	-	PF0906	18977278	1	878282	879742	2
478	-	PF0907	18977279	1	879754	880080	3
478	-	PF0908	33359526	1	880081	880929	4
479	-	PF0912	18977284	-1	883814	883930	1
479	-	PF0911	18977283	-1	882732	883817	2
479	-	PF0910	18977282	-1	881669	882748	3
479	-	PF0909	18977281	-1	880926	881672	4
480	-	PF0914	18977286	-1	884391	884501	1
480	-	PF0913	18977285	-1	884008	884385	2
481	-	PF0917	18977289	-1	885793	886296	1
481	-	PF0916	18977288	-1	885394	885783	2
481	-	PF0915	18977287	-1	884623	885336	3
482	truA	PF0918	18977290	1	886345	887145	1
482	-	PF0919	18977291	1	887164	887382	2
483	-	PF0920	18977292	-1	887281	887952	1
484	-	PF0925	18977297	-1	890633	891484	1
484	-	PF0924	18977296	-1	890208	890636	2
484	-	PF0923	18977295	-1	889729	890211	3
484	-	PF0922	18977294	-1	888936	889742	4
484	-	PF0921	18977293	-1	888055	888924	5
485	-	PF0926	18977298	-1	891798	892025	1
486	-	PF0927	33359527	-1	892432	892866	1
487	-	PF0928	18977300	1	893178	893336	1
487	-	PF0929	18977301	1	893390	893860	2
488	-	PF0930	18977302	1	893960	894655	1
489	-	PF0933	18977305	-1	895395	897290	1
489	-	PF0932	18977304	-1	895117	895371	2
489	ndk	PF0931	18977303	-1	894645	895130	3
490	-	PF0934	18977306	1	897630	898016	1
491	-	PF0935	18977307	1	898325	900019	1
491	-	PF0936	18977308	1	900021	901019	2
491	-	PF0937	18977309	1	901054	902553	3
491	-	PF0938	18977310	1	902558	903832	4
491	leuD	PF0939	18977311	1	903829	904323	5
491	-	PF0940	18977312	1	904320	905387	6
491	-	PF0941	18977313	1	905368	906945	7
491	-	PF0942	18977314	1	906942	908597	8
492	-	PF0943	18977315	1	908759	909094	1
492	-	PF0944	18977316	1	909057	909425	2
493	-	PF0945	18977317	-1	909426	909833	1
494	-	PF0946	18977318	1	909695	910639	1
495	-	PF0947	33359528	-1	910599	911381	1
496	-	PF0948	18977320	1	911973	912758	1
496	-	PF0949	18977321	1	912771	913127	2
497	-	PF0950	18977322	1	913334	913510	1
497	-	PF0951	18977323	1	913536	913865	2
498	-	PF0952	18977324	1	913939	915003	1
499	-	PF0953	18977325	-1	914959	915828	1
500	-	PF0954	18977326	-1	915933	916301	1
501	-	PF0955	18977327	-1	916398	917366	1
502	-	PF0956	18977328	-1	917540	918403	1
503	-	PF0957	18977329	-1	918553	918738	1
504	-	PF0958	18977330	-1	918903	919277	1
505	-	PF0958.3n	33359529	-1	919736	919963	1
506	-	PF0960	18977332	-1	920401	920739	1
506	-	PF0959	18977331	-1	920180	920365	2
507	-	PF0961	18977333	-1	921062	921280	1
508	-	PF0962	18977334	-1	921442	921960	1
509	-	PF0963	18977335	-1	922036	924549	1
510	-	PF0964	33359530	-1	924554	925327	1
511	-	PF0971	18977343	-1	930439	930996	1
511	vorD	PF0970	18977342	-1	930085	930402	2
511	vorA	PF0969	18977341	-1	928888	930072	3
511	-	PF0968	18977340	-1	927947	928882	4
511	porD	PF0967	18977339	-1	927581	927898	5
511	porA	PF0966	18977338	-1	926380	927570	6
511	-	PF0965	18977337	-1	925374	926369	7
512	-	PF0972	18977344	1	931235	932287	1
512	-	PF0973	18977345	1	932256	933467	2
512	-	PF0974	18977346	1	933469	933879	3
512	-	PF0975	33359531	1	933872	934363	4
512	-	PF0976	18977348	1	934365	934613	5
512	-	PF0977	18977349	1	934610	935203	6
512	-	PF0978	18977350	1	935205	936191	7
513	-	PF0979	18977351	1	936303	936680	1
513	-	PF0980	18977352	1	936677	937363	2
514	-	PF0981	18977353	1	937611	938864	1
515	-	PF0984	18977356	-1	940157	940336	1
515	-	PF0983	18977355	-1	939418	940167	2
515	-	PF0982	33359532	-1	938821	939393	3
516	-	PF0985	18977357	1	940306	941361	1
517	-	PF0986	18977358	-1	940318	940650	1
518	-	PF0987	18977359	1	941348	941923	1
518	-	PF0988	18977360	1	941910	942548	2
519	pheS	PF0989	18977361	1	942767	944266	1
519	pheT	PF0990	18977362	1	944277	945947	2
520	tdh	PF0991	18977363	-1	946117	947163	1
521	-	PF0996	18977368	-1	953631	955040	1
521	-	PF0995	18977367	-1	952697	953626	2
521	-	PF0994	18977366	-1	949263	952715	3
521	-	PF0993	18977365	-1	948183	949250	4
521	-	PF0992	18977364	-1	947243	948172	5
522	-	PF0997	18977369	1	955166	955501	1
522	-	PF0998	18977370	1	955455	956522	2
523	-	PF1001	18977373	-1	957770	958801	1
523	-	PF1000	18977372	-1	956635	957768	2
523	-	PF0999	18977371	-1	956523	956642	3
524	-	PF1002	18977374	1	958931	960028	1
525	-	PF1003	18977375	1	960123	961250	1
525	-	PF1004	18977376	1	961264	962748	2
525	-	PF1005	18977377	1	962782	963624	3
526	-	PF1006	18977378	1	963693	964541	1
526	-	PF1007	18977379	1	964489	965358	2
526	-	PF1008	18977380	1	965355	966116	3
526	-	PF1009	18977381	1	966113	966706	4
526	-	PF1010	18977382	1	966769	967308	5
527	-	PF1011	18977383	1	967412	968296	1
527	-	PF1012	18977384	1	968293	969474	2
528	-	PF1013	18977385	1	969765	970154	1
529	-	PF1014	18977386	-1	970159	970719	1
530	-	PF1015	18977387	-1	971045	972259	1
531	-	PF1015.1n	33359533	-1	972249	972479	1
532	-	PF1017	18977389	-1	973527	974315	1
532	-	PF1016	18977388	-1	972838	973521	2
533	-	PF1018	18977390	1	974612	974725	1
533	-	PF1019	18977391	1	974725	975378	2
534	-	PF1020	18977392	1	975450	976688	1
534	-	PF1021	18977393	1	976693	977361	2
535	-	PF1022	18977394	-1	977368	977595	1
536	-	PF1023	18977395	-1	977662	978363	1
537	cysS	PF1024	18977396	1	978478	979929	1
538	-	PF1025	18977397	-1	979926	980984	1
539	-	PF1027	18977399	-1	982426	983547	1
539	-	PF1026	18977398	-1	981072	982379	2
540	-	PF1028	18977400	1	983651	984613	1
540	-	PF1029	18977401	1	984618	985466	2
541	metG	PF1030	18977402	1	985542	987716	1
542	-	PF1033	18977405	-1	989258	989908	1
542	-	PF1032	18977404	-1	988026	989195	2
542	-	PF1031	18977403	-1	987709	988020	3
543	pyrE	PF1034	18977406	-1	990043	990591	1
544	-	PF1035	18977407	1	990790	991083	1
544	-	PF1036	18977408	1	991090	991452	2
545	-	PF1037	18977409	1	991550	991768	1
546	-	PF1038	18977410	-1	991757	992374	1
547	-	PF1039	161484712	1	992445	993200	1
547	-	PF1040	18977412	1	993197	993625	2
548	-	PF1041	18977413	-1	993579	995435	1
549	-	PF1042	18977414	1	995486	996088	1
550	-	PF1043	18977415	1	996174	997394	1
551	-	PF1044	18977416	-1	997397	997843	1
552	adk	PF1045	18977417	1	997903	998565	1
552	-	PF_s020		1	998550	998608	2
552	-	PF1046	18977418	1	998603	1000360	3
552	-	PF1047	18977419	1	1000398	1000697	4
553	-	PF1049	18977421	1	1001903	1002916	1
553	-	PF1050	33359534	1	1002913	1003272	2
553	-	PF1051	18977423	1	1003300	1005900	3
554	-	PF1052	18977424	1	1006040	1007161	1
554	-	PF1053	161484711	1	1007172	1008251	2
554	-	PF1054	18977426	1	1008202	1009080	3
554	-	PF1055	18977427	1	1009071	1010255	4
554	-	PF1056	18977428	1	1010252	1011256	5
555	pgk	PF1057	18977429	1	1011463	1012695	1
555	-	PF1058	18977430	1	1012727	1014019	2
555	-	PF1059	18977431	1	1014012	1015187	3
556	-	PF1060	18977432	-1	1015156	1015779	1
557	-	PF1061	33359535	1	1015839	1016054	1
558	-	PF1062	18977434	1	1016146	1016418	1
558	-	PF1063	18977435	1	1016450	1017484	2
558	-	PF1064	18977436	1	1017447	1017848	3
559	-	PF1065	18977437	-1	1017843	1018601	1
560	-	PF1066	18977438	1	1018574	1019818	1
561	-	PF1067	18977439	-1	1019936	1020082	1
562	-	PF1068	18977440	1	1020266	1020397	1
563	-	PF1069	18977441	1	1020469	1020852	1
563	-	PF1070	18977442	1	1020830	1021252	2
564	-	PF1071	18977443	1	1021338	1022753	1
565	-	PF1072	18977444	1	1022880	1023293	1
565	-	PF1073	33359536	1	1023277	1024578	2
565	-	PF1074	18977446	1	1024580	1025224	3
566	-	PF1075	18977447	1	1025324	1025983	1
567	-	PF1076	18977448	1	1026067	1027488	1
567	-	PF1077	18977449	1	1027500	1028822	2
568	-	PF1079	18977451	-1	1029169	1030029	1
568	-	PF1078	18977450	-1	1028841	1029209	2
569	-	PF1080	18977452	1	1030401	1031123	1
569	-	PF1081	18977453	1	1031128	1031490	2
570	-	PF1082	18977454	1	1031691	1031975	1
571	-	PF1084	18977456	-1	1033428	1033910	1
571	-	PF1083	18977455	-1	1032190	1033431	2
572	-	PF1085	18977457	1	1033957	1035285	1
573	-	PF1085.1n	33359537	-1	1035272	1035496	1
574	-	PF1090	18977462	-1	1037290	1038027	1
574	-	PF1089	33359538	-1	1036723	1037241	2
574	-	PF1088	18977460	-1	1036421	1036723	3
574	-	PF1087	18977459	-1	1036049	1036387	4
574	-	PF1086	18977458	-1	1035603	1036055	5
574	-	PF_s022		-1	1035561	1035617	6
575	-	PF1093	18977465	-1	1039452	1039727	1
575	-	PF1092	18977464	-1	1038325	1039494	2
575	-	PF1091	18977463	-1	1037895	1038323	3
576	-	PF1093.1n	33359539	1	1039944	1040225	1
576	-	PF1095	18977467	1	1040222	1040533	2
577	-	PF1094	18977466	-1	1039877	1040188	1
578	ileS	PF1096	18977468	-1	1040727	1043927	1
579	-	PF1098	33359540	-1	1045164	1045766	1
579	-	PF1097	18977469	-1	1044057	1045121	2
580	-	PF1099	18977471	1	1045663	1046697	1
581	-	PF1100	18977472	1	1047131	1048117	1
582	-	PF1101	18977473	1	1048214	1049533	1
582	-	PF1102	18977474	1	1049547	1050569	2
582	ppnK	PF1103	18977475	1	1050633	1051466	3
583	-	PF1104	18977476	-1	1051467	1052429	1
584	-	PF1105	18977477	1	1052537	1053073	1
585	-	PF1107	18977479	-1	1054030	1054470	1
585	-	PF1106	18977478	-1	1053060	1054040	2
586	-	PF1109	18977481	1	1055952	1058861	1
586	-	PF1110	18977482	1	1058831	1059349	2
587	-	PF1111	18977483	-1	1059388	1060437	1
588	-	PF1112.1n	33359541	-1	1061413	1061610	1
588	-	PF1112	18977484	-1	1060582	1061406	2
589	-	PF1113	18977485	1	1061850	1062503	1
589	-	PF1114	18977486	1	1062504	1063139	2
589	-	PF1115	18977487	1	1063124	1063642	3
589	-	PF1116	18977488	1	1063621	1064067	4
590	-	PF1117	33359542	1	1066016	1066282	1
591	-	PF1131	18977503	-1	1081470	1082264	1
591	-	PF1130	18977502	-1	1080337	1081353	2
591	-	PF1129	18977501	-1	1077729	1080344	3
591	-	PF1128	18977500	-1	1076764	1077732	4
591	-	PF1127	33359545	-1	1075331	1076773	5
591	-	PF1126	18977498	-1	1074447	1075334	6
591	-	PF1125	18977497	-1	1073960	1074469	7
591	-	PF1124	18977496	-1	1072954	1073976	8
591	-	PF1123	33359544	-1	1071624	1073009	9
591	-	PF1122	18977494	-1	1070572	1071627	10
591	-	PF1121	33359543	-1	1069932	1070624	11
591	-	PF1120	18977492	-1	1067761	1069935	12
591	-	PF1119	18977491	-1	1067252	1067761	13
591	-	PF1118	18977490	-1	1066279	1067247	14
592	-	PF1133	18977505	-1	1084016	1084222	1
592	-	PF1132	18977504	-1	1082373	1083983	2
593	-	PF1134	18977506	1	1084357	1084899	1
593	-	PF1135	18977507	1	1084902	1085771	2
594	-	PF1136	18977508	1	1085844	1087967	1
595	-	PF1137	18977509	-1	1088001	1090955	1
596	-	PF1139	18977511	-1	1093579	1094745	1
596	-	PF1138	18977510	-1	1092336	1093598	2
597	-	PF1140	18977512	1	1094811	1095638	1
597	-	PF1141	18977513	1	1095644	1095826	2
597	-	PF1142	18977514	1	1095784	1096626	3
597	panB	PF1143	18977515	1	1096655	1097506	4
598	-	PF1145	18977517	-1	1098283	1099170	1
598	-	PF1144	18977516	-1	1097496	1098299	2
599	-	PF1146	18977518	1	1099298	1099495	1
600	-	PF1154	161484709	-1	1103228	1103980	1
600	-	PF1153	18977525	-1	1102626	1103231	2
600	-	PF1152	18977524	-1	1102381	1102650	3
600	-	PF1151	161484710	-1	1102070	1102384	4
600	-	PF1150	18977522	-1	1101622	1102089	5
600	-	PF1149	33359547	-1	1101239	1101625	6
600	-	PF1148	33359546	-1	1100964	1101242	7
600	-	PF1147	18977519	-1	1099504	1100967	8
601	-	PF1155	18977527	1	1104056	1104583	1
602	rbcL	PF1156	18977528	-1	1104585	1105847	1
603	-	PF1157	18977529	1	1105951	1107117	1
604	-	PF1162	18977534	-1	1110332	1110787	1
604	-	PF1161	18977533	-1	1109722	1110357	2
604	-	PF1160	18977532	-1	1109080	1109688	3
604	-	PF1159	18977531	-1	1107965	1109080	4
604	-	PF1158	18977530	-1	1107110	1107934	5
605	-	PF1163	18977535	1	1110465	1110662	1
605	-	PF1164	18977536	1	1110664	1111845	2
605	-	PF1165	18977537	1	1111866	1113521	3
605	-	PF1166	18977538	1	1113537	1114823	4
605	-	PF1167	18977539	1	1114820	1117468	5
605	-	PF1168	18977540	1	1117465	1118820	6
605	-	PF1169	18977541	1	1118839	1119138	7
606	-	PF1171	18977543	-1	1119426	1120001	1
606	-	PF1170	18977542	-1	1119163	1119432	2
607	-	PF1173	18977545	-1	1121628	1122020	1
608	-	PF1174	18977546	1	1122074	1122487	1
608	-	PF1175	18977547	1	1122487	1123119	2
608	-	PF1176	18977548	1	1123120	1123413	3
608	-	PF1177	18977549	1	1123434	1124729	4
609	-	PF1179	18977551	-1	1125717	1125920	1
609	-	PF1178	18977550	-1	1124713	1125654	2
610	-	PF1180	18977552	1	1125994	1127145	1
611	-	PF1181	18977553	-1	1127148	1128482	1
612	-	PF1184	18977556	-1	1129620	1130342	1
612	-	PF1183	33359549	-1	1129203	1129601	2
612	-	PF1182.1n	33359548	-1	1128978	1129160	3
612	-	PF1182	18977554	-1	1128650	1129030	4
613	-	PF1187	18977559	-1	1132938	1134005	1
613	-	PF1186	18977558	-1	1131551	1132879	2
614	-	PF1188	18977560	1	1134061	1135494	1
614	-	PF1189	18977561	1	1135505	1135828	2
614	-	PF1190	18977562	1	1135866	1136390	3
615	-	PF1192	18977564	-1	1137142	1137432	1
615	-	PF1191	18977563	-1	1136394	1137179	2
616	-	PF1193	18977565	-1	1137512	1138069	1
617	-	PF1194	18977566	1	1138175	1138558	1
618	-	PF1195	18977567	-1	1138566	1139057	1
619	-	PF1196	18977568	1	1139141	1139695	1
619	-	PF1197	18977569	1	1139700	1140779	2
620	-	PF1199	18977571	-1	1141457	1141981	1
620	-	PF1198	18977570	-1	1140762	1141454	2
621	-	PF1200	18977572	-1	1142268	1142747	1
622	-	PF1201	18977573	-1	1142874	1143368	1
623	-	PF1202	18977574	1	1143450	1143563	1
623	-	PF1203	18977575	1	1143520	1145403	2
624	-	PF1204	18977576	1	1145476	1146843	1
624	-	PF1205	18977577	1	1146840	1147307	2
625	-	PF1208	18977580	-1	1148005	1149537	1
625	-	PF1207	18977579	-1	1147771	1148001	2
625	-	PF1206	18977578	-1	1147304	1147774	3
626	-	PF1209	18977581	1	1149709	1151577	1
626	-	PF1210	18977582	1	1151648	1152634	2
626	-	PF1211	18977583	1	1152639	1153571	3
626	-	PF1212	18977584	1	1153573	1154541	4
626	-	PF1213	18977585	1	1154534	1155484	5
627	nusA	PF1214	18977586	-1	1155668	1156165	1
628	-	PF1215	18977587	-1	1156775	1156915	1
628	-	PF1214.2n	33359550	-1	1156504	1156758	2
629	-	PF1216	18977588	-1	1157046	1157195	1
630	-	PF1217	18977589	-1	1157412	1157555	1
631	-	PF1218	18977590	1	1157583	1157759	1
632	-	PF1218.1n	33359551	-1	1158419	1158601	1
633	-	PF1219	18977591	1	1158091	1158468	1
634	-	PF1221	18977593	-1	1158892	1159671	1
634	-	PF1220	18977592	-1	1158674	1158880	2
635	-	PF1222	18977594	1	1159693	1160004	1
635	-	PF1223	18977595	1	1159977	1160348	2
636	-	PF1226	33359552	-1	1161426	1161548	1
636	-	PF1225	18977597	-1	1161130	1161417	2
636	-	PF1224	18977596	-1	1160968	1161111	3
637	-	PF1227	18977599	1	1162126	1162350	1
637	-	PF1228	18977600	1	1162413	1162994	2
638	-	PF1231	18977603	-1	1164067	1164513	1
638	-	PF1230	18977602	-1	1163631	1164083	2
638	-	PF1229	18977601	-1	1162991	1163668	3
639	-	PF1232	18977604	1	1164636	1165967	1
640	-	PF1234	18977606	-1	1168805	1169842	1
640	-	PF1233	18977605	-1	1166614	1168767	2
641	ccrB	PF1235	18977607	1	1170171	1170542	1
641	-	PF1236	18977608	1	1170548	1170928	2
641	-	PF1237	18977609	1	1170990	1171346	3
641	-	PF1238	18977610	1	1171391	1173289	4
642	-	PF1239	18977611	-1	1173286	1173744	1
643	-	PF1240	18977612	1	1173816	1175099	1
643	upp	PF1241	18977613	1	1175104	1175802	2
644	-	PF1244	18977616	-1	1178002	1178322	1
644	-	PF1243	18977615	-1	1177712	1177999	2
644	-	PF1242	18977614	-1	1175771	1177696	3
645	-	PF1245	18977617	1	1178445	1179923	1
645	-	PF1246	18977618	1	1179929	1181077	2
646	-	PF1247	18977619	1	1181229	1182179	1
647	-	PF1247.1n	33359554	-1	1182566	1183024	1
648	-	PF1248	33359553	-1	1182150	1183021	1
649	-	PF1249	18977621	1	1183142	1184068	1
649	-	PF1250	18977622	1	1184065	1184685	2
650	-	PF1251	18977623	1	1185029	1186264	1
650	-	PF1252	18977624	1	1186268	1187257	2
651	-	PF1253	18977625	-1	1187250	1188419	1
652	-	PF1254	18977626	1	1188413	1190149	1
652	-	PF1255	18977627	1	1190160	1190258	2
652	-	PF1256	18977628	1	1190306	1191040	3
653	-	PF1261	18977633	-1	1193950	1194522	1
653	-	PF1260	18977632	-1	1193034	1193948	2
653	-	PF1259	18977631	-1	1192664	1192984	3
653	-	PF1258	18977630	-1	1191971	1192660	4
653	-	PF1257	18977629	-1	1191037	1191969	5
654	-	PF1262	18977634	1	1194449	1195240	1
654	-	PF1263	18977635	1	1195302	1196675	2
654	-	PF1264	18977636	1	1196737	1197153	3
655	-	PF1265	18977637	-1	1197174	1198526	1
656	-	PF1266	18977638	1	1198668	1199768	1
656	-	PF1267	18977639	1	1199777	1200793	2
656	-	PF1268	18977640	1	1200806	1201735	3
656	-	PF1269	18977641	1	1201737	1202753	4
657	-	PF1270	33359555	-1	1202750	1203649	1
658	-	PF1271	18977643	-1	1203884	1204195	1
659	-	PF1272	18977644	1	1204579	1205346	1
659	-	PF1273	18977645	1	1205343	1206026	2
659	-	PF1274	18977646	1	1206019	1207008	3
659	-	PF1275	18977647	1	1207044	1207352	4
660	rpl10e	PF1279	18977651	-1	1208774	1209319	1
660	-	PF1278	18977650	-1	1208389	1208733	2
660	-	PF1277	18977649	-1	1207631	1208395	3
660	-	PF1276	18977648	-1	1207349	1207630	4
661	-	PF1280	18977652	1	1209542	1209937	1
662	-	PF1283	18977655	-1	1210814	1211329	1
662	-	PF1282	18977654	-1	1210573	1210737	2
662	-	PF1281	18977653	-1	1210188	1210562	3
663	-	PF1284	33359556	-1	1211434	1211628	1
664	-	PF1287	18977659	-1	1214251	1214982	1
664	-	PF1286	18977658	-1	1212834	1214261	2
664	-	PF1285	18977657	-1	1211743	1212834	3
665	-	PF1289	18977661	-1	1216166	1217128	1
665	-	PF1288	18977660	-1	1215072	1216163	2
666	-	PF1290	18977662	1	1217218	1217787	1
666	-	PF1291	18977663	1	1217850	1218608	2
667	-	PF1292	18977664	-1	1218577	1219869	1
668	-	PF1293	18977665	1	1219937	1221376	1
668	-	PF1294	18977666	1	1221392	1221952	2
668	-	PF1295	18977667	1	1222001	1222576	3
668	-	PF1296	18977668	1	1222581	1223405	4
669	-	PF1301	18977673	-1	1225224	1225910	1
669	-	PF1300	18977672	-1	1224970	1225224	2
669	-	PF1299	18977671	-1	1224347	1224973	3
669	-	PF1298	18977670	-1	1223841	1224350	4
669	-	PF1297	18977669	-1	1223395	1223817	5
670	-	PF1302	18977674	-1	1226160	1226603	1
671	-	PF1307	18977679	-1	1233501	1233920	1
671	-	PF1306	18977678	-1	1232001	1233455	2
671	-	PF1305	18977677	-1	1229839	1232004	3
671	-	PF1304	18977676	-1	1227353	1229839	4
671	-	PF1303	18977675	-1	1226636	1227343	5
672	-	PF1308	18977680	1	1234037	1234240	1
673	-	PF1308.2n	33359557	-1	1234974	1235243	1
674	-	PF1309	18977681	1	1235031	1235333	1
674	-	PF1310	18977682	1	1235314	1236804	2
675	-	PF1311	18977683	1	1237035	1237334	1
675	-	PF1312	18977684	1	1237357	1238064	2
675	-	PF1313	18977685	1	1238066	1238719	3
676	-	PF1314	18977686	1	1238924	1239481	1
676	-	PF1315	33359558	1	1239503	1239796	2
676	-	PF1316	18977688	1	1239812	1241182	3
676	-	PF1317	18977689	1	1241194	1241661	4
676	-	PF1318	18977690	1	1241714	1242160	5
676	-	PF1319	18977691	1	1242157	1242270	6
676	-	PF1320	18977692	1	1242317	1242439	7
676	-	PF1320.1n	33359559	1	1242500	1242688	8
677	-	PF1321	18977693	1	1242886	1244292	1
678	-	PF1322	18977694	1	1244575	1244805	1
678	-	PF1323	18977695	1	1244802	1245029	2
679	-	PF1328	18977700	-1	1249026	1249862	1
679	-	PF1327	18977699	-1	1247601	1249025	2
679	-	PF1326	18977698	-1	1247067	1247567	3
680	-	PF1329	18977701	1	1250021	1251025	1
680	-	PF1330	18977702	1	1251022	1251888	2
680	-	PF1331	18977703	1	1251888	1252601	3
680	-	PF1332	18977704	1	1252604	1253842	4
681	-	PF1338	18977710	-1	1258479	1259123	1
681	-	PF1337	18977709	-1	1257851	1258489	2
681	-	PF1336	18977708	-1	1256605	1257858	3
681	-	PF1335	18977707	-1	1255811	1256608	4
681	thiE	PF1334	18977706	-1	1255191	1255814	5
681	-	PF1333	18977705	-1	1253839	1255194	6
682	-	PF1340	18977712	-1	1259884	1260549	1
682	-	PF1339	18977711	-1	1259216	1259887	2
683	gcvT	PF1341	18977713	-1	1260646	1261842	1
684	-	PF1342	33359560	1	1261964	1262509	1
685	-	PF1343	18977715	-1	1262501	1263547	1
686	-	PF1344	18977716	1	1263683	1264393	1
686	-	PF1345	18977717	1	1264393	1265316	2
687	-	PF1346	18977718	1	1265093	1265962	1
688	-	PF1347	18977719	-1	1265926	1266192	1
689	-	PF1348	18977720	-1	1266277	1266483	1
690	-	PF1349	18977721	1	1266619	1267689	1
691	-	PF1350	18977722	1	1267796	1269082	1
692	-	PF1351	18977723	-1	1269025	1270902	1
693	-	PF1352	18977724	-1	1270974	1271378	1
694	-	PF1353	18977725	-1	1271365	1271586	1
695	-	PF1354	18977726	1	1271810	1273066	1
695	-	PF1355	18977727	1	1273076	1274359	2
695	-	PF1356	18977728	1	1274356	1275207	3
695	-	PF1357	18977729	1	1275204	1276214	4
695	-	PF1357.1n	33359561	1	1276215	1276448	5
695	-	PF1358	18977730	1	1276458	1277366	6
695	-	PF1359	18977731	1	1277390	1278295	7
695	-	PF1360	18977732	1	1278292	1279389	8
696	-	PF1364	18977736	-1	1282720	1283841	1
696	-	PF1363	18977735	-1	1281755	1282723	2
696	-	PF1362	18977734	-1	1280539	1281777	3
696	-	PF1361	18977733	-1	1279379	1280530	4
697	-	PF1365	18977737	1	1283829	1284269	1
698	-	PF1366	18977738	-1	1284317	1285096	1
699	rpl7ae	PF1367	18977739	1	1285169	1285543	1
699	rps28e	PF1368	18977740	1	1285590	1285805	2
699	-	PF1369	18977741	1	1285811	1286011	3
700	-	PF1370	18977742	1	1286152	1286427	1
700	-	PF1371	18977743	1	1286462	1287292	2
701	-	PF1372	18977744	1	1287799	1288032	1
702	-	PF1373	18977745	1	1288269	1289126	1
703	-	PF1374	18977746	-1	1289128	1289907	1
704	tuf	PF1375	18977747	1	1290148	1291434	1
704	rps10p	PF1376	18977748	1	1291474	1291782	2
704	-	PF_t028		1	1291820	1291906	3
705	tfb	PF1377	18977749	-1	1291998	1292900	1
706	-	PF1378	18977750	1	1293048	1293410	1
706	-	PF1379	18977751	1	1293416	1294486	2
706	argS	PF1380	18977752	1	1294497	1296386	3
707	-	PF1383	18977755	1	1298119	1298922	1
707	-	PF1384	18977756	1	1298919	1299302	2
707	-	PF1385	18977757	1	1299303	1299893	3
707	-	PF1386	18977758	1	1299938	1300657	4
708	-	PF1388	18977760	-1	1301500	1301931	1
708	-	PF_s029		-1	1301479	1301535	2
708	-	PF1387	18977759	-1	1300654	1301496	3
709	-	PF1389	18977761	1	1302001	1302837	1
710	-	PF1390	18977762	-1	1302823	1303656	1
711	-	PF1392	18977764	-1	1304178	1306127	1
711	-	PF1391	18977763	-1	1303741	1304178	2
712	-	PF1393	18977765	1	1306311	1308209	1
713	-	PF1396	18977768	-1	1309734	1310660	1
713	-	PF1395	18977767	-1	1309118	1309771	2
713	-	PF1394	18977766	-1	1308192	1309112	3
714	-	PF1397	18977769	1	1310700	1311770	1
714	-	PF1398	18977770	1	1311772	1312575	2
715	-	PF1399	18977771	1	1312763	1314580	1
715	-	PF1400	18977772	1	1314625	1315365	2
715	-	PF1401	18977773	1	1315411	1316187	3
715	-	PF1402	18977774	1	1316220	1317116	4
715	-	PF1403	18977775	1	1317131	1317739	5
716	-	PF1404	18977776	1	1317828	1318448	1
716	-	PF1405	18977777	1	1318458	1320413	2
716	-	PF1406	18977778	1	1320418	1321755	3
716	pyrH	PF1407	18977779	1	1321789	1322466	4
717	-	PF1408	18977780	1	1322707	1324824	1
717	-	PF1409	18977781	1	1324943	1325941	2
717	-	PF1410	18977782	1	1325953	1327104	3
717	-	PF1411	18977783	1	1327097	1328077	4
717	-	PF1412	18977784	1	1328088	1329077	5
717	-	PF1413	18977785	1	1329102	1329491	6
717	-	PF_s030		1	1329515	1329571	7
717	-	PF1414	18977786	1	1329579	1330601	8
718	-	PF1416	18977788	-1	1331601	1332017	1
718	-	PF1415	18977787	-1	1330591	1331592	2
719	-	PF1418	18977790	-1	1332309	1333163	1
719	-	PF1417	33359563	-1	1332169	1332318	2
720	-	PF1419	18977791	1	1333376	1334071	1
721	-	PF1420	18977792	1	1334242	1334325	1
722	-	PF1421	18977793	-1	1334722	1336086	1
723	-	PF1422	18977794	-1	1336194	1337264	1
724	-	PF1423	18977795	1	1337413	1337916	1
724	-	PF1424	18977796	1	1337913	1338167	2
724	-	PF1425	18977797	1	1338164	1338538	3
724	-	PF1426	18977798	1	1338495	1338785	4
724	-	PF1427	18977799	1	1338782	1339081	5
724	-	PF1428	18977800	1	1339074	1339520	6
724	-	PF1429	18977801	1	1339517	1339870	7
724	-	PF1430	18977802	1	1339867	1341399	8
724	-	PF1431	33359564	1	1341392	1341748	9
724	-	PF1432	18977804	1	1341753	1342256	10
724	-	PF1433	18977805	1	1342249	1342770	11
724	-	PF1434	18977806	1	1342767	1344050	12
724	-	PF1435	18977807	1	1344053	1345018	13
724	-	PF1436	18977808	1	1345015	1345434	14
725	-	PF1437	18977809	1	1345546	1346850	1
726	-	PF1439	33359565	-1	1348779	1349126	1
726	-	PF1438	18977810	-1	1346821	1348725	2
727	-	PF1440	18977812	1	1349191	1350399	1
728	-	PF1453	18977825	-1	1359534	1360040	1
728	-	PF1452	18977824	-1	1359283	1359537	2
728	-	PF1451	18977823	-1	1358912	1359286	3
728	-	PF1450	18977822	-1	1358631	1358915	4
728	-	PF1449	18977821	-1	1357921	1358637	5
728	-	PF1448	18977820	-1	1357580	1357924	6
728	-	PF1447	18977819	-1	1356102	1357583	7
728	-	PF1446	18977818	-1	1354249	1356105	8
728	-	PF1445	18977817	-1	1353316	1354245	9
728	-	PF1444	18977816	-1	1352727	1353305	10
728	-	PF1443	18977815	-1	1352206	1352730	11
728	-	PF1442	18977814	-1	1351020	1352195	12
728	-	PF1441	18977813	-1	1350388	1351014	13
729	-	PF1454	18977826	1	1360246	1362012	1
729	-	PF1455	18977827	1	1362022	1362288	2
729	-	PF1456	18977828	1	1362325	1362855	3
729	-	PF1457	18977829	1	1362930	1363259	4
730	-	PF1458	18977830	-1	1363240	1364175	1
731	-	PF1459	18977831	1	1364250	1365701	1
732	-	PF1460	18977832	-1	1365679	1367412	1
733	-	PF1461	18977833	1	1367474	1368790	1
733	-	PF1462	18977834	1	1369129	1371015	2
734	-	PF1463	18977835	1	1371124	1371711	1
734	-	PF1464	18977836	1	1371708	1372529	2
734	-	PF1465	18977837	1	1372508	1373302	3
735	-	PF1466	18977838	1	1373191	1373691	1
735	-	PF1467	18977839	1	1373666	1374181	2
735	-	PF1468	18977840	1	1374195	1374467	3
735	-	PF_s032		1	1374434	1374488	4
735	-	PF_s033		1	1374522	1374576	5
736	-	PF1469	18977841	1	1374705	1375985	1
737	-	PF1470	18977842	-1	1375936	1377114	1
738	-	PF1471	18977843	1	1377177	1377758	1
739	-	PF1472	18977844	-1	1377755	1378906	1
740	-	PF1473	18977845	1	1378926	1379621	1
741	-	PF1474	18977846	-1	1379604	1379900	1
742	rpl40e	PF1475	18977847	1	1379965	1380120	1
743	-	PF1477	18977849	-1	1380572	1382260	1
743	-	PF1476	18977848	-1	1380121	1380600	2
744	-	PF1478	18977850	1	1382407	1382637	1
745	-	PF1479	18977851	1	1382919	1383440	1
745	-	PF1480	18977852	1	1383451	1385199	2
746	-	PF1481	18977853	1	1385396	1385827	1
747	-	PF1482	18977854	1	1385861	1386082	1
748	-	PF1483	18977855	1	1386483	1387211	1
748	-	PF_r003		1	1387260	1387385	2
749	-	PF1485	18977857	1	1388279	1388575	1
749	-	PF1486	18977858	1	1388586	1388978	2
750	-	PF1487	18977859	-1	1388969	1389892	1
751	-	PF1488	18977860	1	1389982	1390650	1
751	-	PF1489	18977861	1	1390696	1391238	2
752	-	PF1490	18977862	-1	1391224	1391871	1
753	rps17E	PF1491	18977863	1	1391951	1392154	1
754	-	PF1492	18977864	-1	1392151	1392555	1
755	-	PF1493	18977865	1	1392619	1393080	1
755	-	PF1494	18977866	1	1393153	1393731	2
756	-	PF1496	18977868	-1	1394793	1395809	1
756	-	PF1495	18977867	-1	1393705	1394778	2
757	-	PF1497	18977869	1	1395881	1397077	1
758	-	PF1498	18977870	1	1397791	1398210	1
758	-	PF1499	18977871	1	1398214	1398666	2
759	-	PF1500	18977872	1	1398731	1399009	1
759	-	PF1501	18977873	1	1399006	1399617	2
760	-	PF1502	18977874	-1	1399597	1401159	1
761	-	PF1503	18977875	-1	1401156	1401527	1
762	-	PF1504	18977876	1	1401394	1404336	1
763	-	PF1505	18977877	1	1404410	1406506	1
764	-	PF1506	18977878	1	1406599	1408695	1
764	-	PF1507	18977879	1	1408709	1409809	2
764	-	PF1508	18977880	1	1409796	1410389	3
764	-	PF1509	18977881	1	1410437	1411018	4
764	-	PF1510	18977882	1	1411026	1411463	5
764	-	PF1511	18977883	1	1411468	1411869	6
765	-	PF1512	18977884	-1	1411866	1412114	1
766	-	PF1513	18977885	1	1412270	1412746	1
766	-	PF1514	18977886	1	1412755	1413369	2
766	-	PF_s034		1	1413401	1413456	3
767	-	PF1516	18977888	-1	1414031	1414972	1
767	-	PF1515	18977887	-1	1413455	1414021	2
768	purP	PF1517	18977889	-1	1415074	1416078	1
769	-	PF1518	18977890	1	1416190	1417230	1
770	-	PF1524	18977896	-1	1423007	1423798	1
770	-	PF1523	18977895	-1	1422597	1422998	2
770	-	PF1522	18977894	-1	1421852	1422625	3
770	-	PF1521	18977893	-1	1419794	1421797	4
770	-	PF1520	18977892	-1	1418206	1419771	5
770	-	PF1519	18977891	-1	1417217	1418212	6
771	-	PF1527	18977899	-1	1424776	1425177	1
771	-	PF1526	18977898	-1	1424604	1424798	2
771	-	PF1525	18977897	-1	1424291	1424599	3
772	-	PF1529	18977901	-1	1425928	1426935	1
772	-	PF1528	18977900	-1	1425303	1425896	2
773	-	PF1530	18977902	-1	1427036	1427794	1
774	-	PF1531	18977903	1	1427923	1429212	1
775	-	PF1532	18977904	1	1429318	1430634	1
776	-	PF1533	18977905	1	1430753	1432096	1
776	-	PF1534	18977906	1	1432096	1432905	2
777	-	PF1536	161484708	-1	1435432	1435992	1
777	-	PF1535	18977907	-1	1432910	1435429	2
778	-	PF1537	18977909	-1	1435967	1436914	1
779	-	PF1538	18977910	-1	1436914	1438173	1
780	-	PF1539	18977911	1	1438255	1439157	1
781	-	PF1540	18977912	1	1439252	1440640	1
782	-	PF1542	18977914	-1	1440849	1441079	1
782	rpl37e	PF1541	33359566	-1	1440649	1440843	2
783	-	PF1543	18977915	1	1441333	1441788	1
783	-	PF1544	18977916	1	1441806	1443272	2
784	-	PF1547	18977919	-1	1444497	1445543	1
784	-	PF1546	18977918	-1	1444121	1444462	2
785	-	PF1548	18977920	1	1445653	1446831	1
785	-	PF1549	18977921	1	1446828	1447856	2
785	-	PF1550	18977922	1	1447868	1448380	3
786	-	PF1551	18977923	-1	1448377	1449651	1
787	-	PF1552	18977924	1	1449703	1450131	1
787	-	PF1553	18977925	1	1450145	1451080	2
787	-	PF1554	18977926	1	1451087	1451338	3
788	-	PF1557	18977929	-1	1452941	1453774	1
788	-	PF1556	18977928	-1	1452569	1452928	2
788	truD	PF1555	18977927	-1	1451335	1452558	3
789	rpoH	PF1565	18977937	-1	1463013	1463261	1
789	-	PF1564	18977936	-1	1459639	1462992	2
789	-	PF1563	18977935	-1	1456903	1459626	3
789	-	PF1562	18977934	-1	1455699	1456892	4
789	-	PF1561	18977933	-1	1455396	1455695	5
789	nusA	PF1560	18977932	-1	1454950	1455387	6
789	rps12P	PF1559	18977931	-1	1454496	1454939	7
789	-	PF1558	18977930	-1	1453842	1454489	8
790	-	PF1571	18977943	-1	1467425	1468207	1
790	-	PF1570	18977942	-1	1466681	1467391	2
790	-	PF1569	18977941	-1	1465890	1466684	3
790	-	PF1568	18977940	-1	1465163	1465915	4
790	-	PF1567	18977939	-1	1464340	1465173	5
790	-	PF_t037		-1	1464214	1464290	6
790	-	PF_t036		-1	1464134	1464211	7
790	-	PF1566	33359567	-1	1463491	1464120	8
790	-	PF_t035		-1	1463365	1463441	9
791	-	PF1572	18977944	1	1468341	1468868	1
792	-	PF1573	18977945	1	1468976	1470343	1
792	-	PF1574	18977946	1	1470356	1471684	2
793	-	PF1582	18977954	-1	1478198	1478539	1
793	-	PF1581	18977953	-1	1477391	1478191	2
793	-	PF1580	18977952	-1	1476753	1477418	3
793	-	PF1579	18977951	-1	1475037	1476743	4
793	-	PF1578	18977950	-1	1473914	1475062	5
793	-	PF1577	18977949	-1	1472660	1473907	6
793	-	PF1576	18977948	-1	1472245	1472655	7
793	-	PF1575	18977947	-1	1471662	1472255	8
794	-	PF1583	18977955	1	1478690	1479679	1
794	-	PF1584	33359568	1	1479676	1480143	2
794	-	PF1585	18977957	1	1480146	1481171	3
795	-	PF1586	18977958	-1	1481131	1482198	1
796	-	PF1587	18977959	1	1482153	1483025	1
797	-	PF1588	18977960	-1	1483022	1483645	1
798	-	PF1589	18977961	1	1483702	1484457	1
798	-	PF_s035		1	1484450	1484505	2
798	-	PF1590	18977962	1	1484516	1485025	3
798	-	PF1591	18977963	1	1485067	1485903	4
799	-	PF1592	18977964	1	1486031	1487371	1
800	-	PF1593	18977965	-1	1487345	1488607	1
801	-	PF1594	18977966	1	1488674	1489546	1
801	-	PF1595	18977967	1	1489560	1489919	2
801	-	PF1596	18977968	1	1489965	1490333	3
801	-	PF1597	18977969	1	1490339	1491130	4
801	-	PF1598	18977970	1	1491167	1491724	5
802	-	PF1600	18977972	-1	1492512	1493033	1
802	-	PF1599	18977971	-1	1491721	1492515	2
803	-	PF1601	18977973	-1	1493159	1493584	1
804	-	PF1602	18977974	-1	1493675	1494937	1
805	-	PF1605	18977977	-1	1496972	1497211	1
805	-	PF1604	18977976	-1	1496502	1496981	2
805	-	PF1603	18977975	-1	1495219	1496502	3
806	-	PF1606	18977978	1	1497260	1497907	1
806	-	PF1607	18977979	1	1497925	1499436	2
807	-	PF1608	18977980	-1	1499439	1499843	1
808	-	PF1609	18977981	1	1500370	1501464	1
809	-	PF1610	18977982	-1	1501744	1501965	1
810	-	PF1611	18977983	1	1502177	1502971	1
810	-	PF1612	18977984	1	1502971	1503216	2
811	-	PF1615	18977987	-1	1505326	1508238	1
811	-	PF1614	18977986	-1	1503856	1505319	2
811	-	PF1613	18977985	-1	1503510	1503863	3
811	-	PF1612.1n	33359569	-1	1503210	1503467	4
812	-	PF1616	18977988	1	1508482	1509633	1
812	-	PF1617	18977989	1	1509677	1511017	2
812	-	PF1618	18977990	1	1511043	1511792	3
813	-	PF1620	18977992	-1	1512589	1512879	1
813	-	PF1619	18977991	-1	1511908	1512570	2
814	-	PF1621	18977993	-1	1513367	1513906	1
815	-	PF1622	18977994	1	1514164	1514949	1
816	-	PF1623	18977995	-1	1514933	1515409	1
817	-	PF1624	18977996	1	1515549	1516076	1
818	-	PF1625	18977997	1	1516352	1516750	1
819	-	PF1627	18977999	-1	1517263	1518969	1
819	-	PF1626	18977998	-1	1516742	1517239	2
820	-	PF1628	18978000	1	1519033	1520292	1
820	-	PF_s037		1	1520329	1520391	2
820	-	PF1629	18978001	1	1520405	1521097	3
821	-	PF1631	18978003	-1	1522219	1523523	1
821	-	PF1630	18978002	-1	1521080	1522222	2
822	-	PF1632	18978004	1	1523720	1524814	1
823	-	PF1634	18978006	-1	1525300	1525608	1
823	-	PF1633	18978005	-1	1524746	1525303	2
824	-	PF1635	18978007	1	1525737	1527422	1
825	-	PF1646	18978018	-1	1534266	1534628	1
825	rpl13p	PF1645	18978017	-1	1533831	1534259	2
825	rps9p	PF1644	18978016	-1	1533412	1533819	3
825	-	PF1643	18978015	-1	1533155	1533367	4
825	-	PF_t038		-1	1533052	1533128	5
825	rpoK	PF1642	18978014	-1	1532854	1533027	6
825	-	PF1641	18978013	-1	1531828	1532847	7
825	rps2P	PF1640	18978012	-1	1531206	1531814	8
825	-	PF1639	18978011	-1	1530127	1531164	9
825	-	PF1638	18978010	-1	1529201	1530079	10
825	-	PF1637	18978009	-1	1528186	1529190	11
825	-	PF1636	18978008	-1	1527419	1528189	12
826	-	PF1651	18978023	-1	1537136	1537723	1
826	-	PF_t040		-1	1537064	1537150	2
826	rps13p	PF1650	18978022	-1	1536580	1537026	3
826	rps4p	PF1649	18978021	-1	1536019	1536561	4
826	rps11p	PF1648	18978020	-1	1535609	1536022	5
826	-	PF1647	18978019	-1	1534790	1535575	6
826	-	PF_t039		-1	1534697	1534784	7
827	-	PF1652	18978024	1	1537755	1538318	1
828	-	PF1653	18978025	-1	1538315	1538668	1
829	-	PF1654	18978026	1	1538770	1540515	1
829	-	PF1655	18978027	1	1540505	1542241	2
830	-	PF1656	18978028	-1	1542238	1542801	1
831	-	PF1657	18978029	1	1543003	1543884	1
831	hisG	PF1658	18978030	1	1543881	1544495	2
831	hisD	PF1659	18978031	1	1544485	1545612	3
831	hisB	PF1660	18978032	1	1545679	1546209	4
831	hisH	PF1661	18978033	1	1546209	1546793	5
831	-	PF1662	18978034	1	1546795	1547517	6
831	-	PF1663	18978035	1	1547441	1548241	7
831	-	PF1664	18978036	1	1548216	1548881	8
831	-	PF1665	18978037	1	1548878	1549894	9
831	-	PF1666	33359570	1	1549879	1550601	10
831	-	PF1667	18978039	1	1550606	1550935	11
832	-	PF1668	18978040	1	1551050	1551412	1
833	-	PF1670	18978042	-1	1553191	1555155	1
833	-	PF1669	18978041	-1	1551413	1553143	2
834	-	PF1671	18978043	-1	1555433	1556290	1
835	-	PF1672	18978044	1	1556349	1557017	1
836	-	PF1674	18978046	-1	1558032	1558520	1
836	-	PF_r004		-1	1557862	1557983	2
836	-	PF_t041		-1	1557775	1557852	3
836	-	PF1673	18978045	-1	1557144	1557749	4
837	-	PF1675	18978047	1	1558540	1559235	1
838	-	PF1676	18978048	-1	1559206	1559943	1
839	-	PF1677	18978049	1	1560039	1560554	1
840	-	PF1678	161484707	1	1560860	1561858	1
840	-	PF1679	18978051	1	1561855	1562997	2
840	leuD	PF1680	18978052	1	1562994	1563488	3
841	-	PF1681	18978053	1	1563682	1563849	1
841	-	PF1682	18978054	1	1563887	1564708	2
841	argC	PF1683	18978055	1	1564705	1565697	3
841	-	PF1684	18978056	1	1565708	1566457	4
841	argD	PF1685	18978057	1	1566463	1567563	5
841	-	PF1686	18978058	1	1567538	1568518	6
842	-	PF1687	18978059	1	1568672	1568986	1
842	-	PF1688	18978060	1	1568979	1569632	2
842	-	PF1689	18978061	1	1569629	1570552	3
842	-	PF1690	18978062	1	1570563	1571351	4
842	aroB	PF1691	18978063	1	1571339	1572346	5
842	aroD	PF1692	18978064	1	1572339	1572992	6
842	aroE	PF1693	18978065	1	1572989	1573804	7
842	-	PF1694	18978066	1	1573779	1574600	8
842	-	PF1695	18978067	1	1574650	1575846	9
842	-	PF1696	18978068	1	1575891	1577396	10
842	-	PF1697	18978069	1	1577380	1578369	11
842	-	PF1698	18978070	1	1578362	1579270	12
842	-	PF1699	18978071	1	1579245	1580567	13
842	-	PF1700	18978072	1	1580641	1581651	14
842	-	PF1701	18978073	1	1581718	1581948	15
842	-	PF1702	18978074	1	1581932	1582969	16
842	-	PF1703	18978075	1	1582954	1583400	17
842	-	PF1704	18978076	1	1583405	1583728	18
843	trpC	PF1711	18978083	-1	1589057	1589743	1
843	trpD	PF1710	18978082	-1	1588083	1589057	2
843	-	PF1709	18978081	-1	1586803	1588101	3
843	-	PF1708	18978080	-1	1586235	1586801	4
843	-	PF1707	18978079	-1	1585609	1586235	5
843	-	PF1706	18978078	-1	1584456	1585622	6
843	trpA	PF1705	18978077	-1	1583717	1584463	7
844	-	PF1712	18978084	1	1589900	1590580	1
845	-	PF1713	18978085	1	1590675	1591790	1
845	carB	PF1714	18978086	1	1591787	1594957	2
846	-	PF1715	18978087	-1	1594946	1595731	1
847	-	PF1718	18978090	-1	1597514	1598530	1
847	-	PF1717	18978089	-1	1596220	1597455	2
847	-	PF1716	18978088	-1	1595798	1596214	3
848	-	PF1719	18978091	1	1598702	1599202	1
849	-	PF1720	18978092	1	1599272	1600000	1
849	-	PF1721	18978093	1	1599984	1600895	2
850	-	PF1722	18978094	1	1601129	1601332	1
851	-	PF1723	18978095	1	1601412	1602689	1
852	-	PF1724	18978096	1	1602755	1603150	1
852	-	PF1725	18978097	1	1603150	1604493	2
853	-	PF1727	18978099	-1	1605319	1605840	1
853	-	PF1726	18978098	-1	1604557	1605318	2
854	-	PF1728	18978100	1	1605924	1607009	1
854	-	PF1729	33359571	1	1607011	1607724	2
854	tmk	PF1730	18978102	1	1607740	1608372	3
854	-	PF1731	18978103	1	1608359	1609690	4
854	-	PF1732	18978104	1	1609690	1609923	5
854	-	PF1733	18978105	1	1609933	1610484	6
854	-	PF1734	18978106	1	1610417	1610863	7
855	-	PF1735	18978107	-1	1610860	1611573	1
856	-	PF1735.2n	33359572	-1	1611840	1612247	1
857	-	PF1736	18978108	1	1612383	1613132	1
858	-	PF1737	18978109	1	1613202	1613519	1
859	-	PF1738	18978110	-1	1613503	1614441	1
860	-	PF1739	18978111	1	1614675	1616027	1
860	-	PF1740	18978112	1	1616069	1616962	2
860	-	PF1741	18978113	1	1616959	1617795	3
860	-	PF1742	18978114	1	1617800	1619038	4
860	-	PF1743	18978115	1	1619071	1620087	5
860	-	PF1744	18978116	1	1620093	1621211	6
860	-	PF1745	18978117	1	1621258	1622760	7
860	-	PF1746	18978118	1	1622785	1624698	8
860	-	PF1747	18978119	1	1624649	1625638	9
860	-	PF1748	18978120	1	1625662	1626630	10
860	-	PF1749	18978121	1	1626608	1627294	11
860	-	PF1750	18978122	1	1627288	1628301	12
861	-	PF1751	18978123	-1	1628290	1629363	1
862	-	PF1752	18978124	1	1629292	1630206	1
862	gltX	PF1753	18978125	1	1630248	1631990	2
863	-	PF1755.1n	33359573	-1	1633325	1633510	1
863	-	PF1755	18978127	-1	1632493	1633311	2
863	-	PF1754	18978126	-1	1632002	1632502	3
864	-	PF1756	18978128	1	1633559	1633903	1
864	-	PF1757	18978129	1	1633903	1634613	2
865	-	PF1759	18978131	1	1635746	1637191	1
865	-	PF1760	18978132	1	1637197	1638324	2
866	-	PF1761	18978133	1	1638428	1639594	1
866	-	PF1762	18978134	1	1639584	1640657	2
867	-	PF1763	18978135	-1	1640658	1641821	1
868	-	PF1764	18978136	1	1641930	1642607	1
869	-	PF1766	18978138	-1	1642867	1643835	1
869	-	PF1765	18978137	-1	1642596	1642874	2
870	-	PF1767	18978139	1	1644004	1644264	1
870	-	PF1768	18978140	1	1644267	1645457	2
870	-	PF1769	18978141	1	1645457	1646305	3
870	-	PF1770	18978142	1	1646309	1646824	4
870	-	PF1771	18978143	1	1646817	1647980	5
870	-	PF1772	18978144	1	1647977	1648822	6
870	-	PF1773	18978145	1	1648819	1649361	7
871	-	PF1774	18978146	1	1649441	1650532	1
872	glyA	PF1778	18978150	-1	1652268	1653551	1
872	-	PF1777	18978149	-1	1651503	1652225	2
872	-	PF1776	18978148	-1	1650968	1651543	3
872	-	PF1775	18978147	-1	1650498	1650953	4
873	-	PF1779	18978151	1	1653723	1654511	1
873	-	PF1780	18978152	1	1654508	1655335	2
873	rnhB	PF1781	18978153	1	1655335	1656009	3
874	-	PF1784	18978156	-1	1658728	1660092	1
874	-	PF1783	18978155	-1	1657500	1658687	2
874	-	PF1782	18978154	-1	1655977	1657518	3
875	-	PF1785	18978157	1	1660205	1661227	1
876	-	PF1786	18978158	-1	1661230	1661562	1
877	-	PF1788	18978160	-1	1662412	1663335	1
877	-	PF1787	18978159	-1	1661667	1662365	2
878	-	PF1789	18978161	1	1663392	1664048	1
879	-	PF1790	18978162	1	1664132	1664740	1
879	-	PF1791	18978163	1	1664754	1665068	2
879	-	PF_s041		1	1665032	1665089	3
879	-	PF1792	18978164	1	1665087	1665581	4
880	-	PF1794	18978166	1	1666520	1667083	1
881	-	PF1795	18978167	1	1667150	1668574	1
881	-	PF1796	18978168	1	1668574	1669077	2
881	-	PF1797	18978169	1	1669074	1669334	3
881	-	PF1798	18978170	1	1669331	1670467	4
882	-	PF1816	18978188	-1	1679841	1680224	1
882	rps17p	PF1815	18978187	-1	1679503	1679844	2
882	rpl14p	PF1814	18978186	-1	1679072	1679497	3
882	rpl24p	PF1813	18978185	-1	1678696	1679070	4
882	-	PF1812	18978184	-1	1677965	1678696	5
882	rpl5p	PF1811	18978183	-1	1677394	1677954	6
882	rps14P	PF1810	18978182	-1	1677219	1677389	7
882	rps8p	PF1809	18978181	-1	1676811	1677203	8
882	rpl6p	PF1808	18978180	-1	1676237	1676791	9
882	rpl32e	PF1807	18978179	-1	1675834	1676226	10
882	rpl19e	PF1806	18978178	-1	1675370	1675822	11
882	rpl18p	PF1805	18978177	-1	1674747	1675358	12
882	rps5p	PF1804	18978176	-1	1674040	1674750	13
882	rpl30p	PF1803	18978175	-1	1673561	1674028	14
882	rpl15p	PF1802	161484705	-1	1673107	1673550	15
882	-	PF1801	18978173	-1	1671649	1673055	16
882	-	PF1800	18978172	-1	1670984	1671574	17
882	-	PF1799	18978171	-1	1670464	1670991	18
883	-	PF1826	18978198	-1	1685028	1685810	1
883	rpl3p	PF1825	18978197	-1	1683928	1685025	2
883	rpl4lp	PF1824	18978196	-1	1683145	1683912	3
883	rplW	PF1823	18978195	-1	1682879	1683145	4
883	rpl2p	PF1822	18978194	-1	1682148	1682867	5
883	rps19p	PF1821	18978193	-1	1681739	1682137	6
883	rpl22p	PF1820	18978192	-1	1681261	1681728	7
883	rps3p	PF1819	18978191	-1	1680624	1681256	8
883	rpmC	PF1818	18978190	-1	1680419	1680637	9
883	-	PF1817	18978189	-1	1680110	1680406	10
884	-	PF1827	18978199	-1	1685959	1686798	1
885	-	PF1828	33359575	-1	1686903	1687307	1
886	-	PF1829	18978201	-1	1687383	1688621	1
887	-	PF1830	18978202	1	1688684	1689151	1
888	-	PF1831	18978203	1	1689365	1689568	1
889	-	PF1832	18978204	1	1689655	1690458	1
890	-	PF1833	18978205	-1	1690436	1691050	1
891	-	PF1834	18978206	1	1691095	1691607	1
891	-	PF1835	18978207	1	1691604	1692209	2
891	-	PF1836	18978208	1	1692206	1692493	3
892	-	PF1838	18978210	-1	1693216	1694637	1
892	-	PF1837	18978209	-1	1692502	1693212	2
893	pyrG	PF1839	161484706	1	1694767	1696380	1
893	-	PF1840	18978212	1	1696367	1696801	2
894	-	PF1841	18978213	-1	1696784	1697155	1
895	-	PF1843	18978215	-1	1698153	1702028	1
895	-	PF1842	18978214	-1	1697525	1698163	2
896	-	PF1844	33359576	1	1701742	1702089	1
896	-	PF1845	18978217	1	1702086	1702760	2
896	-	PF1846	18978218	1	1702767	1703351	3
897	-	PF1847	18978219	-1	1703344	1704669	1
898	-	PF1849	18978221	-1	1705987	1706748	1
898	-	PF1848	18978220	-1	1704745	1705971	2
899	-	PF1850	18978222	1	1706913	1708280	1
900	-	PF1852	18978224	-1	1709262	1710335	1
900	-	PF1851	18978223	-1	1708277	1709227	2
901	-	PF1853	18978225	1	1710535	1711314	1
902	moaC	PF1854	18978226	-1	1711295	1711765	1
903	-	PF1855	18978227	1	1711817	1713091	1
903	-	PF1856	18978228	1	1713098	1714615	2
904	-	PF1857	18978229	1	1714815	1715471	1
905	-	PF1858	18978230	1	1715594	1716448	1
906	-	PF1861	18978233	-1	1717470	1718510	1
906	-	PF1860	18978232	-1	1716895	1717473	2
906	-	PF1859	33359577	-1	1716363	1716938	3
907	-	PF1862	18978234	1	1718792	1719409	1
907	ksgA	PF1863	18978235	1	1719412	1720233	2
908	-	PF1864	18978236	-1	1720274	1720975	1
909	-	PF1865	18978237	1	1721054	1721833	1
910	-	PF1866	18978238	-1	1721830	1723035	1
911	-	PF1867	33359578	1	1723182	1724060	1
911	-	PF1868	18978240	1	1724035	1724895	2
911	-	PF1869	18978241	1	1724896	1725801	3
911	-	PF1870	18978242	1	1725794	1726009	4
912	-	PF1872	18978244	-1	1727156	1727419	1
912	-	PF1871	18978243	-1	1726006	1727151	2
913	-	PF1873	18978245	1	1727511	1728179	1
913	-	PF1874	18978246	1	1728228	1729232	2
913	-	PF1875	18978247	1	1729289	1729588	3
914	-	PF1876	18978248	-1	1729575	1730168	1
915	-	PF1877	18978249	1	1730235	1731149	1
915	-	PF1878	18978250	1	1731133	1731657	2
915	-	PF1879	18978251	1	1731645	1732661	3
916	-	PF1880	18978252	1	1732949	1733548	1
917	-	PF1881	18978253	-1	1733551	1733832	1
918	-	PF1882	18978254	-1	1733935	1736325	1
919	-	PF1883	18978255	-1	1736497	1737000	1
920	-	PF1884	33359579	1	1737300	1738223	1
920	-	PF1885	18978257	1	1738264	1739340	2
920	-	PF1886	18978258	1	1739367	1740251	3
921	-	PF1889	18978261	-1	1741853	1742809	1
921	-	PF1888	18978260	-1	1741053	1741820	2
921	-	PF1887	18978259	-1	1740245	1741066	3
922	-	PF1890	33359580	-1	1742875	1743675	1
923	-	PF1892	18978264	-1	1744333	1745550	1
923	-	PF1891	18978263	-1	1743809	1744333	2
924	-	PF1893	18978265	1	1745653	1745898	1
925	-	PF1894	18978266	-1	1745899	1746201	1
926	-	PF1895	18978267	1	1746259	1746873	1
926	-	PF1896	18978268	1	1746870	1747631	2
927	-	PF1896.1n	33359581	-1	1747855	1748046	1
928	-	PF1897	18978269	1	1748036	1748215	1
929	-	PF1898	18978270	-1	1748174	1748704	1
930	-	PF1899	18978271	1	1748733	1749524	1
931	-	PF1900	18978272	-1	1749516	1750346	1
932	-	PF1901	18978273	1	1750051	1751973	1
933	-	PF1902	18978274	-1	1751962	1753305	1
934	-	PF1903	18978275	1	1753356	1754483	1
935	-	PF1904	18978276	1	1754581	1755750	1
936	-	PF1905	18978277	1	1755914	1757236	1
936	-	PF1906	18978278	1	1757248	1758627	2
937	-	PF1907	18978279	1	1758806	1759330	1
937	-	PF1908	18978280	1	1759342	1760193	2
938	-	PF1909	18978281	-1	1760272	1760475	1
939	-	PF1911	18978283	-1	1761982	1762851	1
939	-	PF1910	18978282	-1	1760551	1761981	2
940	-	PF1912	18978284	1	1762991	1764268	1
940	-	PF1913	18978285	1	1764306	1764779	2
940	-	PF1914	18978286	1	1764755	1765399	3
940	-	PF1915	33359582	1	1765438	1766625	4
941	-	PF1916	18978288	-1	1766613	1767770	1
942	-	PF1917	18978289	1	1767878	1768924	1
943	-	PF1918	18978290	1	1769133	1770209	1
943	-	PF1919	18978291	1	1770216	1771223	2
944	pcm	PF1922	18978294	-1	1772562	1773380	1
944	-	PF1921	18978293	-1	1771951	1772565	2
944	-	PF1920	18978292	-1	1771227	1771913	3
945	-	PF1923	18978295	1	1773331	1774107	1
945	-	PF1924	18978296	1	1774163	1775248	2
945	-	PF1925	18978297	1	1775245	1776321	3
946	radA	PF1926	18978298	-1	1776415	1777464	1
947	-	PF1927	18978299	-1	1777604	1778224	1
948	-	PF1928	18978300	1	1778285	1779061	1
949	-	PF1929	18978301	-1	1779108	1779800	1
949	-	PF_s044		-1	1779060	1779115	2
950	-	PF1930	18978302	1	1780133	1780552	1
951	-	PF1931	18978303	1	1780734	1781477	1
951	-	PF1932	18978304	1	1781493	1782302	2
952	-	PF1939.1n	33359583	-1	1792371	1792748	1
[truncated: 228 more rows]
